# Supplementary material for: CLDN6-specific CAR-T cells plus amplifying RNA vaccine in relapsed or refractory solid tumors: the phase 1 BNT211-01 trial
Source: Nat Med. 2023 Oct 23;29(11):2844–53. doi: 10.1038/s41591-023-02612-0 (PMC10667102; doi:10.1038/s41591-023-02612-0)
Supplement: Supplementary file 3 — Previous lines of treatment for patients in the trial. [file 41591_2023_2612_MOESM3_ESM.xlsx]

## Sheet: Sheet1
Study Identifier	Subject Identifier for the Study	Study Part	Actual Treatment for Period 01	Date of First Exposure in Period 01	Date of First Exposure to Treatment	Category for Medication	Reported Name of Drug, Med, or Therapy	Medication Class	Standardized Medication Name	End Relative to Reference Time Point	ATC Level 1 Text	ATC Level 2 Text	ATC Level 3 Text	ATC Level 1 Code	ATC Level 2 Code	ATC Level 3 Code	Prior Systemic Cancer Therapy Setting	Prior Systemic Cancer Therapy Intent	Best Response	Disease Status at End of Therapy	Number of Cycles	Date of Progression	Reason for Termination	Toxicity/ Intolerance Specify	Start Date/Time of Medication	End Date/Time of Medication	Analysis Start Date	Analysis Start Date Imputation Flag	Analysis End Date	Analysis End Date Imputation Flag	Analysis Start Relative Day	Analysis End Relative Day
BNT211-01	P01	PART 1	1X10^8 CLDN6 CAR-T	2021-10-12	2021-10-12	PRIOR SYSTEMIC CANCER THERAPY	BEVACIZUMAB	VEGF/VEGFR (VASCULAR ENDOTHELIAL GROWTH FACTOR) INHIBITORS	BEVACIZUMAB		ANTINEOPLASTIC AND IMMUNOMODULATING AGENTS	ANTINEOPLASTIC AGENTS	MONOCLONAL ANTIBODIES AND ANTIBODY DRUG CONJUGATES	L	L01	L01F	Adjuvant	Curative		Complete Response (CR)	22		Completion of therapy				2021-10-11	Y			-1
BNT211-01	P01	PART 1	1X10^8 CLDN6 CAR-T	2021-10-12	2021-10-12	PRIOR SYSTEMIC CANCER THERAPY	CARBOPLATIN/ PACLITAXEL/	COMBINATIONS OF ANTINEOPLASTIC AGENTS	CARBOPLATIN;PACLITAXEL	BEFORE	ANTINEOPLASTIC AND IMMUNOMODULATING AGENTS	ANTINEOPLASTIC AGENTS	OTHER ANTINEOPLASTIC AGENTS	L	L01	L01X	Adjuvant	Curative		Complete Response (CR)	6				2017-05	2017-09	2017-05-15	D	2017-09-30	D	-1611	-1473
BNT211-01	P01	PART 1	1X10^8 CLDN6 CAR-T	2021-10-12	2021-10-12	PRIOR SYSTEMIC CANCER THERAPY	CARBOPLATIN/ GEMCITABINE	COMBINATIONS OF ANTINEOPLASTIC AGENTS	CARBOPLATIN;GEMCITABINE	BEFORE	ANTINEOPLASTIC AND IMMUNOMODULATING AGENTS	ANTINEOPLASTIC AGENTS	OTHER ANTINEOPLASTIC AGENTS	L	L01	L01X	Metastatic	Palliative	Partial Response (PR)	Stable / Non Progressive Disease (SD / NonPD)			Completion of therapy		2019-09	2020-01	2019-09-15	D	2020-01-31	D	-758	-620
BNT211-01	P01	PART 1	1X10^8 CLDN6 CAR-T	2021-10-12	2021-10-12	PRIOR SYSTEMIC CANCER THERAPY	OLAPARIB	POLY (ADP-RIBOSE) POLYMERASE (PARP) INHIBITORS	OLAPARIB	BEFORE	ANTINEOPLASTIC AND IMMUNOMODULATING AGENTS	ANTINEOPLASTIC AGENTS	OTHER ANTINEOPLASTIC AGENTS	L	L01	L01X	Metastatic	Palliative		Progressive Disease (PD)		2020-07	Disease progression		2020-01	2020-07	2020-01-15	D	2020-07-31	D	-636	-438
BNT211-01	P01	PART 1	1X10^8 CLDN6 CAR-T	2021-10-12	2021-10-12	PRIOR SYSTEMIC CANCER THERAPY	CAELYX	ANTHRACYCLINES AND RELATED SUBSTANCES	PEGYLATED LIPOSOMAL DOXORUBICIN HYDROCHLORIDE	BEFORE	ANTINEOPLASTIC AND IMMUNOMODULATING AGENTS	ANTINEOPLASTIC AGENTS	CYTOTOXIC ANTIBIOTICS AND RELATED SUBSTANCES	L	L01	L01D	Metastatic	Palliative		Progressive Disease (PD)		2020-11	Disease progression		2020-07	2020-11	2020-07-15	D	2020-11-30	D	-454	-316
BNT211-01	P01	PART 1	1X10^8 CLDN6 CAR-T	2021-10-12	2021-10-12	PRIOR SYSTEMIC CANCER THERAPY	TOPOTECAN	TOPOISOMERASE 1 (TOP1) INHIBITORS	TOPOTECAN	UNKNOWN	ANTINEOPLASTIC AND IMMUNOMODULATING AGENTS	ANTINEOPLASTIC AGENTS	PLANT ALKALOIDS AND OTHER NATURAL PRODUCTS	L	L01	L01C	Metastatic	Palliative							2020-11		2020-11-15	D			-331
BNT211-01	P02	PART 2	COHORT7:CLDN6 CAR-T	2021-11-23	2021-11-23	PRIOR SYSTEMIC CANCER THERAPY	CISPLATIN/ETOPOSOD/IFOSFAMID	COMBINATIONS OF ANTINEOPLASTIC AGENTS	COMBINATIONS OF ANTINEOPLASTIC AGENTS	BEFORE	ANTINEOPLASTIC AND IMMUNOMODULATING AGENTS	ANTINEOPLASTIC AGENTS	OTHER ANTINEOPLASTIC AGENTS	L	L01	L01X	Metastatic	Unknown	Unknown	Unknown	2		Toxicity/Intolerance	ENCEPHALITIS	2019-11-19	2019-12-24	2019-11-19		2019-12-24		-735	-700
BNT211-01	P02	PART 2	COHORT7:CLDN6 CAR-T	2021-11-23	2021-11-23	PRIOR SYSTEMIC CANCER THERAPY	ETOPOSID	PODOPHYLLOTOXIN DERIVATIVES	ETOPOSIDE	BEFORE	ANTINEOPLASTIC AND IMMUNOMODULATING AGENTS	ANTINEOPLASTIC AGENTS	PLANT ALKALOIDS AND OTHER NATURAL PRODUCTS	L	L01	L01C	Metastatic	Unknown	Unknown	Unknown	2		Toxicity/Intolerance	ENCEPHALITIS	2019-11-19	2019-12-24	2019-11-19		2019-12-24		-735	-700
BNT211-01	P02	PART 2	COHORT7:CLDN6 CAR-T	2021-11-23	2021-11-23	PRIOR SYSTEMIC CANCER THERAPY	IFOSFAMID	NITROGEN MUSTARD ANALOGUES	IFOSFAMIDE	BEFORE	ANTINEOPLASTIC AND IMMUNOMODULATING AGENTS	ANTINEOPLASTIC AGENTS	ALKYLATING AGENTS	L	L01	L01A	Metastatic	Unknown	Unknown	Unknown	2		Toxicity/Intolerance	ENCEPHALITIS	2019-11-19	2019-12-24	2019-11-19		2019-12-24		-735	-700
BNT211-01	P02	PART 2	COHORT7:CLDN6 CAR-T	2021-11-23	2021-11-23	PRIOR SYSTEMIC CANCER THERAPY	CISPLATIN, ETOPOSID, BLEOMYCIN	COMBINATIONS OF ANTINEOPLASTIC AGENTS	BLEOMYCIN;CISPLATIN;ETOPOSIDE	BEFORE	ANTINEOPLASTIC AND IMMUNOMODULATING AGENTS	ANTINEOPLASTIC AGENTS	OTHER ANTINEOPLASTIC AGENTS	L	L01	L01X	Metastatic	Unknown	Partial Response (PR)	Partial Response (PR)	2	2020-07	Completion of therapy		2020-01-20	2020-02-17	2020-01-20		2020-02-17		-673	-645
BNT211-01	P02	PART 2	COHORT7:CLDN6 CAR-T	2021-11-23	2021-11-23	PRIOR SYSTEMIC CANCER THERAPY	HIGH DOSE CHEMOTHERAPY ETOPOSID, CARBOPLATIN	COMBINATIONS OF ANTINEOPLASTIC AGENTS	CARBOPLATIN;ETOPOSIDE	BEFORE	ANTINEOPLASTIC AND IMMUNOMODULATING AGENTS	ANTINEOPLASTIC AGENTS	OTHER ANTINEOPLASTIC AGENTS	L	L01	L01X	Metastatic	Palliative	Partial Response (PR)	Partial Response (PR)	3	2021-03	Completion of therapy		2020-08-19	2020-11-03	2020-08-19		2020-11-03		-461	-385
BNT211-01	P02	PART 2	COHORT7:CLDN6 CAR-T	2021-11-23	2021-11-23	PRIOR SYSTEMIC CANCER THERAPY	AUTOLOG STEMCELLTRANSPLANTATION	OTHER THERAPEUTIC PRODUCTS	STEM CELLS NOS	BEFORE	VARIOUS	ALL OTHER THERAPEUTIC PRODUCTS	ALL OTHER THERAPEUTIC PRODUCTS	V	V03	V03A	Metastatic	Unknown	Partial Response (PR)	Partial Response (PR)	3		Completion of therapy		2020-08-24	2020-11-06	2020-08-24		2020-11-06		-456	-382
BNT211-01	P02	PART 2	COHORT7:CLDN6 CAR-T	2021-11-23	2021-11-23	PRIOR SYSTEMIC CANCER THERAPY	GEMCITABIN	PYRIMIDINE ANALOGUES	GEMCITABINE HYDROCHLORIDE	BEFORE	ANTINEOPLASTIC AND IMMUNOMODULATING AGENTS	ANTINEOPLASTIC AGENTS	ANTIMETABOLITES	L	L01	L01B	Metastatic	Palliative	Unknown	Unknown	2		Completion of therapy		2021-07	2021-09	2021-07-15	D	2021-09-30	D	-131	-54
BNT211-01	P02	PART 2	COHORT7:CLDN6 CAR-T	2021-11-23	2021-11-23	PRIOR SYSTEMIC CANCER THERAPY	OXALIPLATIN	PLATINUM COMPOUNDS	OXALIPLATIN	BEFORE	ANTINEOPLASTIC AND IMMUNOMODULATING AGENTS	ANTINEOPLASTIC AGENTS	OTHER ANTINEOPLASTIC AGENTS	L	L01	L01X	Metastatic	Palliative	Unknown	Unknown	2		Completion of therapy		2021-07	2021-09	2021-07-15	D	2021-09-30	D	-131	-54
BNT211-01	P02	PART 2	COHORT7:CLDN6 CAR-T	2021-11-23	2021-11-23	PRIOR SYSTEMIC CANCER THERAPY	PACLITAXEL	TAXANES	PACLITAXEL	BEFORE	ANTINEOPLASTIC AND IMMUNOMODULATING AGENTS	ANTINEOPLASTIC AGENTS	PLANT ALKALOIDS AND OTHER NATURAL PRODUCTS	L	L01	L01C	Metastatic	Palliative	Unknown	Unknown	2		Completion of therapy		2021-07	2021-09	2021-07-15	D	2021-09-30	D	-131	-54
BNT211-01	P03	PART 1	1X10^8 CLDN6 CAR-T	2021-05-25	2021-05-25	PRIOR SYSTEMIC CANCER THERAPY	CARBOPLATIN/PACLITAXEL	COMBINATIONS OF ANTINEOPLASTIC AGENTS	CARBOPLATIN;PACLITAXEL	BEFORE	ANTINEOPLASTIC AND IMMUNOMODULATING AGENTS	ANTINEOPLASTIC AGENTS	OTHER ANTINEOPLASTIC AGENTS	L	L01	L01X	Metastatic	Palliative	Unknown	Progressive Disease (PD)	6	2018-04	Unknown		2017-07	2017-11	2017-07-15	D	2017-11-30	D	-1410	-1272
BNT211-01	P03	PART 1	1X10^8 CLDN6 CAR-T	2021-05-25	2021-05-25	PRIOR SYSTEMIC CANCER THERAPY	CARBOPLATIN/GEMCITABINE/BEVACIZUMAB	COMBINATIONS OF ANTINEOPLASTIC AGENTS	BEVACIZUMAB;CARBOPLATIN;GEMCITABINE	BEFORE	ANTINEOPLASTIC AND IMMUNOMODULATING AGENTS	ANTINEOPLASTIC AGENTS	OTHER ANTINEOPLASTIC AGENTS	L	L01	L01X	Metastatic	Palliative	Unknown	Unknown	4		Toxicity/Intolerance	ALLERGIC REACTION TO CARBOPLATIN	2018-04	2018-06	2018-04-15	D	2018-06-30	D	-1136	-1060
BNT211-01	P03	PART 1	1X10^8 CLDN6 CAR-T	2021-05-25	2021-05-25	PRIOR SYSTEMIC CANCER THERAPY	OLAPARIB	POLY (ADP-RIBOSE) POLYMERASE (PARP) INHIBITORS	OLAPARIB	BEFORE	ANTINEOPLASTIC AND IMMUNOMODULATING AGENTS	ANTINEOPLASTIC AGENTS	OTHER ANTINEOPLASTIC AGENTS	L	L01	L01X	Metastatic	Palliative	Unknown	Progressive Disease (PD)		2020-03	Disease progression		2018-07	2020-03	2018-07-15	D	2020-03-31	D	-1045	-420
BNT211-01	P03	PART 1	1X10^8 CLDN6 CAR-T	2021-05-25	2021-05-25	PRIOR SYSTEMIC CANCER THERAPY	CARBOPLATIN/GEMCITABINE	COMBINATIONS OF ANTINEOPLASTIC AGENTS	CARBOPLATIN;GEMCITABINE	BEFORE	ANTINEOPLASTIC AND IMMUNOMODULATING AGENTS	ANTINEOPLASTIC AGENTS	OTHER ANTINEOPLASTIC AGENTS	L	L01	L01X	Metastatic	Palliative		Partial Response (PR)	7		Other	MAINTENANCE THERAPY AFTERWARDS	2020-03	2020-08	2020-03-15	D	2020-08-31	D	-436	-267
BNT211-01	P03	PART 1	1X10^8 CLDN6 CAR-T	2021-05-25	2021-05-25	PRIOR SYSTEMIC CANCER THERAPY	NIRAPARIB	POLY (ADP-RIBOSE) POLYMERASE (PARP) INHIBITORS	NIRAPARIB	BEFORE	ANTINEOPLASTIC AND IMMUNOMODULATING AGENTS	ANTINEOPLASTIC AGENTS	OTHER ANTINEOPLASTIC AGENTS	L	L01	L01X	Metastatic	Palliative	Unknown	Progressive Disease (PD)	3	2020-11	Disease progression		2020-09	2020-11	2020-09-15	D	2020-11-30	D	-252	-176
BNT211-01	P03	PART 1	1X10^8 CLDN6 CAR-T	2021-05-25	2021-05-25	PRIOR SYSTEMIC CANCER THERAPY	CAELYX	ANTHRACYCLINES AND RELATED SUBSTANCES	PEGYLATED LIPOSOMAL DOXORUBICIN HYDROCHLORIDE	BEFORE	ANTINEOPLASTIC AND IMMUNOMODULATING AGENTS	ANTINEOPLASTIC AGENTS	CYTOTOXIC ANTIBIOTICS AND RELATED SUBSTANCES	L	L01	L01D	Metastatic	Palliative	Unknown	Progressive Disease (PD)	3	2021-01-18	Disease progression		2020-11-09	2021-01-18	2020-11-09		2021-01-18		-197	-127
BNT211-01	P03	PART 1	1X10^8 CLDN6 CAR-T	2021-05-25	2021-05-25	PRIOR SYSTEMIC CANCER THERAPY	CARBOPLATIN	PLATINUM COMPOUNDS	CARBOPLATIN	BEFORE	ANTINEOPLASTIC AND IMMUNOMODULATING AGENTS	ANTINEOPLASTIC AGENTS	OTHER ANTINEOPLASTIC AGENTS	L	L01	L01X	Metastatic	Palliative	Unknown	Progressive Disease (PD)	2	2021-04-07	Disease progression		2021-02-22	2021-03-18	2021-02-22		2021-03-18		-92	-68
BNT211-01	P03	PART 1	1X10^8 CLDN6 CAR-T	2021-05-25	2021-05-25	PRIOR SYSTEMIC CANCER THERAPY	OLAPARIB	POLY (ADP-RIBOSE) POLYMERASE (PARP) INHIBITORS	OLAPARIB	BEFORE	ANTINEOPLASTIC AND IMMUNOMODULATING AGENTS	ANTINEOPLASTIC AGENTS	OTHER ANTINEOPLASTIC AGENTS	L	L01	L01X	Metastatic	Palliative	Unknown	Progressive Disease (PD)	1	2021-04-07	Disease progression		2021-03-29	2021-04-22	2021-03-29		2021-04-22		-57	-33
BNT211-01	P03	PART 1	1X10^8 CLDN6 CAR-T	2021-05-25	2021-05-25	PRIOR SYSTEMIC CANCER THERAPY	RUCAPARIB	POLY (ADP-RIBOSE) POLYMERASE (PARP) INHIBITORS	RUCAPARIB	BEFORE	ANTINEOPLASTIC AND IMMUNOMODULATING AGENTS	ANTINEOPLASTIC AGENTS	OTHER ANTINEOPLASTIC AGENTS	L	L01	L01X	Metastatic	Palliative	Unknown	Progressive Disease (PD)	1	2021-05-20	Disease progression		2021-04-15	2021-04-22	2021-04-15		2021-04-22		-40	-33
BNT211-01	P03	PART 1	1X10^8 CLDN6 CAR-T	2021-05-25	2021-05-25	PRIOR SYSTEMIC CANCER THERAPY	CARBOPLATIN	PLATINUM COMPOUNDS	CARBOPLATIN	BEFORE	ANTINEOPLASTIC AND IMMUNOMODULATING AGENTS	ANTINEOPLASTIC AGENTS	OTHER ANTINEOPLASTIC AGENTS	L	L01	L01X	Metastatic	Palliative	Unknown	Progressive Disease (PD)	1	2021-05-20	Other	WAS BRIDGING THERAPY TO CAR-T-CELL	2021-04-27	2021-04-27	2021-04-27		2021-04-27		-28	-28
BNT211-01	P04	PART 2	COHORT7:CLDN6 CAR-T	2021-10-19	2021-10-19	PRIOR SYSTEMIC CANCER THERAPY	PEI (CISPLATIN; ETOPOSID, IFOSFAMID)	COMBINATIONS OF ANTINEOPLASTIC AGENTS	COMBINATIONS OF ANTINEOPLASTIC AGENTS	BEFORE	ANTINEOPLASTIC AND IMMUNOMODULATING AGENTS	ANTINEOPLASTIC AGENTS	OTHER ANTINEOPLASTIC AGENTS	L	L01	L01X	Adjuvant	Curative		Progressive Disease (PD)	2	2019-05	Disease progression		2019-04	2019-05	2019-04-15	D	2019-05-31	D	-918	-872
BNT211-01	P04	PART 2	COHORT7:CLDN6 CAR-T	2021-10-19	2021-10-19	PRIOR SYSTEMIC CANCER THERAPY	TIP( PACLITAXEL, IFOSFAMIDE, CISPLATIN)	COMBINATIONS OF ANTINEOPLASTIC AGENTS	COMBINATIONS OF ANTINEOPLASTIC AGENTS	BEFORE	ANTINEOPLASTIC AND IMMUNOMODULATING AGENTS	ANTINEOPLASTIC AGENTS	OTHER ANTINEOPLASTIC AGENTS	L	L01	L01X	Metastatic	Curative		Unknown	1				2020-05-18	2020-06	2020-05-18		2020-06-30	D	-519	-476
BNT211-01	P04	PART 2	COHORT7:CLDN6 CAR-T	2021-10-19	2021-10-19	PRIOR SYSTEMIC CANCER THERAPY	HD CARBOPLATIN, ETOPOSID	COMBINATIONS OF ANTINEOPLASTIC AGENTS	CARBOPLATIN;ETOPOSIDE	BEFORE	ANTINEOPLASTIC AND IMMUNOMODULATING AGENTS	ANTINEOPLASTIC AGENTS	OTHER ANTINEOPLASTIC AGENTS	L	L01	L01X	Metastatic	Curative		Unknown	3				2020-06-10	2020-08	2020-06-10		2020-08-31	D	-496	-414
BNT211-01	P04	PART 2	COHORT7:CLDN6 CAR-T	2021-10-19	2021-10-19	PRIOR SYSTEMIC CANCER THERAPY	GOP ( GEMCITABINE, OXALIPLATIN, PACLITAXEL)	COMBINATIONS OF ANTINEOPLASTIC AGENTS	COMBINATIONS OF ANTINEOPLASTIC AGENTS	BEFORE	ANTINEOPLASTIC AND IMMUNOMODULATING AGENTS	ANTINEOPLASTIC AGENTS	OTHER ANTINEOPLASTIC AGENTS	L	L01	L01X	Metastatic	Palliative		Partial Response (PR)	4				2021-04-01	2021-07-14	2021-04-01		2021-07-14		-201	-97
BNT211-01	P05	PART 2	1X10^7 CLDN6 CAR-T + CLDN6 RNA-LPX	2021-06-22	2021-06-22	PRIOR SYSTEMIC CANCER THERAPY	PEB(CISPLATIN/ETOPOSID/BLEOMYCIN)	COMBINATIONS OF ANTINEOPLASTIC AGENTS	BLEOMYCIN;CISPLATIN;ETOPOSIDE	BEFORE	ANTINEOPLASTIC AND IMMUNOMODULATING AGENTS	ANTINEOPLASTIC AGENTS	OTHER ANTINEOPLASTIC AGENTS	L	L01	L01X	Adjuvant	Curative		Partial Response (PR)	4		Completion of therapy		2020-03	2020-06	2020-03-15	D	2020-06-30	D	-464	-357
BNT211-01	P05	PART 2	1X10^7 CLDN6 CAR-T + CLDN6 RNA-LPX	2021-06-22	2021-06-22	PRIOR SYSTEMIC CANCER THERAPY	PACLITAXEL/IFOSPHAMID	COMBINATIONS OF ANTINEOPLASTIC AGENTS	COMBINATIONS OF ANTINEOPLASTIC AGENTS	BEFORE	ANTINEOPLASTIC AND IMMUNOMODULATING AGENTS	ANTINEOPLASTIC AGENTS	OTHER ANTINEOPLASTIC AGENTS	L	L01	L01X	Metastatic	Curative		Unknown	2		Completion of therapy		2020-09-24	2020-10-21	2020-09-24		2020-10-21		-271	-244
BNT211-01	P05	PART 2	1X10^7 CLDN6 CAR-T + CLDN6 RNA-LPX	2021-06-22	2021-06-22	PRIOR SYSTEMIC CANCER THERAPY	HD CARBOPLATIN/ETOPOSID	COMBINATIONS OF ANTINEOPLASTIC AGENTS	CARBOPLATIN;ETOPOSIDE	BEFORE	ANTINEOPLASTIC AND IMMUNOMODULATING AGENTS	ANTINEOPLASTIC AGENTS	OTHER ANTINEOPLASTIC AGENTS	L	L01	L01X	Metastatic	Curative	Progressive Disease (PD)	Progressive Disease (PD)	3	2021-01-22	Completion of therapy		2020-11-11	2021-01-22	2020-11-11		2021-01-22		-223	-151
BNT211-01	P05	PART 2	1X10^7 CLDN6 CAR-T + CLDN6 RNA-LPX	2021-06-22	2021-06-22	PRIOR SYSTEMIC CANCER THERAPY	TIP (PACLITAXEL, IFOSFAMID, CIAPLATIN)	COMBINATIONS OF ANTINEOPLASTIC AGENTS	COMBINATIONS OF ANTINEOPLASTIC AGENTS	BEFORE	ANTINEOPLASTIC AND IMMUNOMODULATING AGENTS	ANTINEOPLASTIC AGENTS	OTHER ANTINEOPLASTIC AGENTS	L	L01	L01X	Metastatic	Palliative		Partial Response (PR)	1		Completion of therapy		2021-03-23	2021-03-28	2021-03-23		2021-03-28		-91	-86
BNT211-01	P06	PART 1	1X10^8 CLDN6 CAR-T	2021-09-28	2021-09-28	PRIOR SYSTEMIC CANCER THERAPY	FLOT (DOCETAXEL/OXALIPLATIN/CALCIUMFOLINAT/FLUOROURACIL 5 FU)	COMBINATIONS OF ANTINEOPLASTIC AGENTS	DOCETAXEL;FLUOROURACIL;FOLINIC ACID;OXALIPLATIN	BEFORE	ANTINEOPLASTIC AND IMMUNOMODULATING AGENTS	ANTINEOPLASTIC AGENTS	OTHER ANTINEOPLASTIC AGENTS	L	L01	L01X	Metastatic	Palliative		Stable / Non Progressive Disease (SD / NonPD)	8		Unknown		2018-04	2018-08-28	2018-04-15	D	2018-08-28		-1262	-1127
BNT211-01	P06	PART 1	1X10^8 CLDN6 CAR-T	2021-09-28	2021-09-28	PRIOR SYSTEMIC CANCER THERAPY	PACLITAXEL/ RAMUCIRUMAB	COMBINATIONS OF ANTINEOPLASTIC AGENTS	PACLITAXEL;RAMUCIRUMAB	BEFORE	ANTINEOPLASTIC AND IMMUNOMODULATING AGENTS	ANTINEOPLASTIC AGENTS	OTHER ANTINEOPLASTIC AGENTS	L	L01	L01X	Metastatic	Palliative		Partial Response (PR)	6	2019-05-01	Completion of therapy		2018-09-13	2019-02-19	2018-09-13		2019-02-19		-1111	-952
BNT211-01	P06	PART 1	1X10^8 CLDN6 CAR-T	2021-09-28	2021-09-28	PRIOR SYSTEMIC CANCER THERAPY	FOLFIRI (IRINOTECAN/CALCIUMFOLINAT/ FLUOROUACIL 5 FU)	COMBINATIONS OF ANTINEOPLASTIC AGENTS	CALCIUM FOLINATE;FLUOROURACIL;IRINOTECAN HYDROCHLORIDE	BEFORE	ANTINEOPLASTIC AND IMMUNOMODULATING AGENTS	ANTINEOPLASTIC AGENTS	OTHER ANTINEOPLASTIC AGENTS	L	L01	L01X	Metastatic	Palliative	Partial Response (PR)	Progressive Disease (PD)	28	2020-07	Disease progression		2019-06-12	2020-07-22	2019-06-12		2020-07-22		-839	-433
BNT211-01	P06	PART 1	1X10^8 CLDN6 CAR-T	2021-09-28	2021-09-28	PRIOR SYSTEMIC CANCER THERAPY	LONSURF ( INN-TRIFLURIDINE/TIPIRACIL)	PYRIMIDINE ANALOGUES	TIPIRACIL HYDROCHLORIDE;TRIFLURIDINE	BEFORE	ANTINEOPLASTIC AND IMMUNOMODULATING AGENTS	ANTINEOPLASTIC AGENTS	ANTIMETABOLITES	L	L01	L01B	Metastatic	Palliative	Unknown	Unknown	1		Other	COST ABSORPTION REQUEST FOR PEMBROLIZUMAB APPROVED	2020-08	2020-08	2020-08-15	D	2020-08-31	D	-409	-393
BNT211-01	P06	PART 1	1X10^8 CLDN6 CAR-T	2021-09-28	2021-09-28	PRIOR SYSTEMIC CANCER THERAPY	PEMBROLIZUMAB	PD-1/PDL-1 (PROGRAMMED CELL DEATH PROTEIN 1/DEATH LIGAND 1) INHIBITORS	PEMBROLIZUMAB	BEFORE	ANTINEOPLASTIC AND IMMUNOMODULATING AGENTS	ANTINEOPLASTIC AGENTS	MONOCLONAL ANTIBODIES AND ANTIBODY DRUG CONJUGATES	L	L01	L01F	Metastatic	Palliative		Progressive Disease (PD)	8	2021-02	Disease progression		2020-09-04	2021-01-29	2020-09-04		2021-01-29		-389	-242
BNT211-01	P06	PART 1	1X10^8 CLDN6 CAR-T	2021-09-28	2021-09-28	PRIOR SYSTEMIC CANCER THERAPY	PACLITAXEL/RAMUCIRUMAB	COMBINATIONS OF ANTINEOPLASTIC AGENTS	PACLITAXEL;RAMUCIRUMAB	BEFORE	ANTINEOPLASTIC AND IMMUNOMODULATING AGENTS	ANTINEOPLASTIC AGENTS	OTHER ANTINEOPLASTIC AGENTS	L	L01	L01X	Metastatic	Palliative		Partial Response (PR)	6		Other	POLYNEUROPATHY	2021-02-26	2021-08-04	2021-02-26		2021-08-04		-214	-55
BNT211-01	P07	PART 2	1X10^8 CLDN6 CAR-T + CLDN6 RNA-LPX	2022-01-11	2022-01-11	PRIOR SYSTEMIC CANCER THERAPY	PEP ( CISPLATIN, ETOPOSID, BLEOMYCIN)	COMBINATIONS OF ANTINEOPLASTIC AGENTS	BLEOMYCIN;CISPLATIN;ETOPOSIDE	BEFORE	ANTINEOPLASTIC AND IMMUNOMODULATING AGENTS	ANTINEOPLASTIC AGENTS	OTHER ANTINEOPLASTIC AGENTS	L	L01	L01X	Adjuvant	Curative		Partial Response (PR)	4		Completion of therapy		2020-12-29	2021-03	2020-12-29		2021-03-31	D	-378	-286
BNT211-01	P07	PART 2	1X10^8 CLDN6 CAR-T + CLDN6 RNA-LPX	2022-01-11	2022-01-11	PRIOR SYSTEMIC CANCER THERAPY	HIGH DOSE CHEMOTHERAPY PEI ( CISPLATIN, ETOPOSID, IFOSFAMID)	COMBINATIONS OF ANTINEOPLASTIC AGENTS	COMBINATIONS OF ANTINEOPLASTIC AGENTS	BEFORE	ANTINEOPLASTIC AND IMMUNOMODULATING AGENTS	ANTINEOPLASTIC AGENTS	OTHER ANTINEOPLASTIC AGENTS	L	L01	L01X	Metastatic	Curative		Partial Response (PR)	2				2021-07-22	2021-08-30	2021-07-22		2021-08-30		-173	-134
BNT211-01	P07	PART 2	1X10^8 CLDN6 CAR-T + CLDN6 RNA-LPX	2022-01-11	2022-01-11	PRIOR SYSTEMIC CANCER THERAPY	STEM CELL RETRANSFUSION	OTHER BLOOD PRODUCTS	STEM CELLS NOS	BEFORE	BLOOD AND BLOOD FORMING ORGANS	BLOOD SUBSTITUTES AND PERFUSION SOLUTIONS	BLOOD AND RELATED PRODUCTS	B	B05	B05A	Metastatic	Curative		Partial Response (PR)					2021-07-28	2021-07-28	2021-07-28		2021-07-28		-167	-167
BNT211-01	P07	PART 2	1X10^8 CLDN6 CAR-T + CLDN6 RNA-LPX	2022-01-11	2022-01-11	PRIOR SYSTEMIC CANCER THERAPY	STEM CELL RETRANSFUSION	OTHER BLOOD PRODUCTS	STEM CELLS NOS	BEFORE	BLOOD AND BLOOD FORMING ORGANS	BLOOD SUBSTITUTES AND PERFUSION SOLUTIONS	BLOOD AND RELATED PRODUCTS	B	B05	B05A	Metastatic	Curative		Partial Response (PR)					2021-08-30	2021-08-30	2021-08-30		2021-08-30		-134	-134
BNT211-01	P07	PART 2	1X10^8 CLDN6 CAR-T + CLDN6 RNA-LPX	2022-01-11	2022-01-11	PRIOR SYSTEMIC CANCER THERAPY	GOP( GEMCITABINE, OXALIPLATIN, PACLITAXEL)	COMBINATIONS OF ANTINEOPLASTIC AGENTS	COMBINATIONS OF ANTINEOPLASTIC AGENTS	BEFORE	ANTINEOPLASTIC AND IMMUNOMODULATING AGENTS	ANTINEOPLASTIC AGENTS	OTHER ANTINEOPLASTIC AGENTS	L	L01	L01X	Metastatic	Palliative		Stable / Non Progressive Disease (SD / NonPD)	1				2021-11-04	2021-11-11	2021-11-04		2021-11-11		-68	-61
BNT211-01	P08	PART 2	1X10^8 CLDN6 CAR-T + CLDN6 RNA-LPX	2022-04-19	2022-04-19	PRIOR SYSTEMIC CANCER THERAPY	PEI (CISPLATIN, ETOPOSID, IFOSFASMID)	COMBINATIONS OF ANTINEOPLASTIC AGENTS	COMBINATIONS OF ANTINEOPLASTIC AGENTS	BEFORE	ANTINEOPLASTIC AND IMMUNOMODULATING AGENTS	ANTINEOPLASTIC AGENTS	OTHER ANTINEOPLASTIC AGENTS	L	L01	L01X	Adjuvant	Curative		Progressive Disease (PD)	2	2019-05	Disease progression		2019-04	2019-05	2019-04-15	D	2019-05-31	D	-1100	-1054
BNT211-01	P08	PART 2	1X10^8 CLDN6 CAR-T + CLDN6 RNA-LPX	2022-04-19	2022-04-19	PRIOR SYSTEMIC CANCER THERAPY	TIP (PACLITAXEL, IFOSFAMID, CISPLATIN)	COMBINATIONS OF ANTINEOPLASTIC AGENTS	COMBINATIONS OF ANTINEOPLASTIC AGENTS	BEFORE	ANTINEOPLASTIC AND IMMUNOMODULATING AGENTS	ANTINEOPLASTIC AGENTS	OTHER ANTINEOPLASTIC AGENTS	L	L01	L01X	Metastatic	Curative	Unknown	Unknown	1		Unknown		2020-05-18	2020-06	2020-05-18		2020-06-30	D	-701	-658
BNT211-01	P08	PART 2	1X10^8 CLDN6 CAR-T + CLDN6 RNA-LPX	2022-04-19	2022-04-19	PRIOR SYSTEMIC CANCER THERAPY	HD CARBOPLATIN, ETOPOSID)	COMBINATIONS OF ANTINEOPLASTIC AGENTS	CARBOPLATIN;ETOPOSIDE	BEFORE	ANTINEOPLASTIC AND IMMUNOMODULATING AGENTS	ANTINEOPLASTIC AGENTS	OTHER ANTINEOPLASTIC AGENTS	L	L01	L01X	Metastatic	Curative	Unknown	Unknown	3		Unknown		2020-06-10	2020-08	2020-06-10		2020-08-31	D	-678	-596
BNT211-01	P08	PART 2	1X10^8 CLDN6 CAR-T + CLDN6 RNA-LPX	2022-04-19	2022-04-19	PRIOR SYSTEMIC CANCER THERAPY	GOP (GEMCITABINE, OXALIPLATIN, PACLITAXEL)	COMBINATIONS OF ANTINEOPLASTIC AGENTS	COMBINATIONS OF ANTINEOPLASTIC AGENTS	BEFORE	ANTINEOPLASTIC AND IMMUNOMODULATING AGENTS	ANTINEOPLASTIC AGENTS	OTHER ANTINEOPLASTIC AGENTS	L	L01	L01X	Metastatic	Palliative	Unknown	Unknown	6		Unknown		2021-04-01	2022-01-28	2021-04-01		2022-01-28		-383	-81
BNT211-01	P08	PART 2	1X10^8 CLDN6 CAR-T + CLDN6 RNA-LPX	2022-04-19	2022-04-19	PRIOR SYSTEMIC CANCER THERAPY	CLDN6-CAR-T CELLS + RNA LPX	OTHER ANTINEOPLASTIC AGENTS	CAR T-CELLS NOS	BEFORE	ANTINEOPLASTIC AND IMMUNOMODULATING AGENTS	ANTINEOPLASTIC AGENTS	OTHER ANTINEOPLASTIC AGENTS	L	L01	L01X	Metastatic	Unknown		Unknown	1		Other	RNA-LPX 22OCT21 - 29DEC21 CAR-T CELLS 19OCT21	2021-10-19	2021-12-29	2021-10-19		2021-12-29		-182	-111
BNT211-01	P09	PART 1	1X10^7 CLDN6 CAR-T	2021-02-01	2021-02-01	PRIOR SYSTEMIC CANCER THERAPY	CARBOPLATIN/ PACLITAXEL	COMBINATIONS OF ANTINEOPLASTIC AGENTS	CARBOPLATIN;PACLITAXEL	BEFORE	ANTINEOPLASTIC AND IMMUNOMODULATING AGENTS	ANTINEOPLASTIC AGENTS	OTHER ANTINEOPLASTIC AGENTS	L	L01	L01X	Adjuvant	Palliative	Stable / Non Progressive Disease (SD / NonPD)	Stable / Non Progressive Disease (SD / NonPD)	6		Completion of therapy		2015-06	2015-10	2015-06-15	D	2015-10-31	D	-2058	-1920
BNT211-01	P09	PART 1	1X10^7 CLDN6 CAR-T	2021-02-01	2021-02-01	PRIOR SYSTEMIC CANCER THERAPY	BEVACIZUMAB	VEGF/VEGFR (VASCULAR ENDOTHELIAL GROWTH FACTOR) INHIBITORS	BEVACIZUMAB	BEFORE	ANTINEOPLASTIC AND IMMUNOMODULATING AGENTS	ANTINEOPLASTIC AGENTS	MONOCLONAL ANTIBODIES AND ANTIBODY DRUG CONJUGATES	L	L01	L01F	Adjuvant	Palliative	Stable / Non Progressive Disease (SD / NonPD)	Stable / Non Progressive Disease (SD / NonPD)	13		Adverse Event		2015-06	2016-04	2015-06-15	D	2016-04-30	D	-2058	-1738
BNT211-01	P09	PART 1	1X10^7 CLDN6 CAR-T	2021-02-01	2021-02-01	PRIOR SYSTEMIC CANCER THERAPY	CARBOPLATIN/ CAELYX	COMBINATIONS OF ANTINEOPLASTIC AGENTS	CARBOPLATIN;PEGYLATED LIPOSOMAL DOXORUBICIN HYDROCHLORIDE	BEFORE	ANTINEOPLASTIC AND IMMUNOMODULATING AGENTS	ANTINEOPLASTIC AGENTS	OTHER ANTINEOPLASTIC AGENTS	L	L01	L01X	Metastatic	Palliative	Stable / Non Progressive Disease (SD / NonPD)	Stable / Non Progressive Disease (SD / NonPD)	5		Other	PATIENTS DECESION	2017-04-06	2017-08-01	2017-04-06		2017-08-01		-1397	-1280
BNT211-01	P09	PART 1	1X10^7 CLDN6 CAR-T	2021-02-01	2021-02-01	PRIOR SYSTEMIC CANCER THERAPY	OLAPARIB	POLY (ADP-RIBOSE) POLYMERASE (PARP) INHIBITORS	OLAPARIB	BEFORE	ANTINEOPLASTIC AND IMMUNOMODULATING AGENTS	ANTINEOPLASTIC AGENTS	OTHER ANTINEOPLASTIC AGENTS	L	L01	L01X	Metastatic	Palliative	Stable / Non Progressive Disease (SD / NonPD)	Progressive Disease (PD)			Disease progression		2017-09	2020-04	2017-09-15	D	2020-04-30	D	-1235	-277
BNT211-01	P09	PART 1	1X10^7 CLDN6 CAR-T	2021-02-01	2021-02-01	PRIOR SYSTEMIC CANCER THERAPY	CARBOPLATIN	PLATINUM COMPOUNDS	CARBOPLATIN	BEFORE	ANTINEOPLASTIC AND IMMUNOMODULATING AGENTS	ANTINEOPLASTIC AGENTS	OTHER ANTINEOPLASTIC AGENTS	L	L01	L01X	Metastatic	Palliative	Stable / Non Progressive Disease (SD / NonPD)	Progressive Disease (PD)	12		Disease progression		2020-04	2020-07	2020-04-15	D	2020-07-31	D	-292	-185
BNT211-01	P09	PART 1	1X10^7 CLDN6 CAR-T	2021-02-01	2021-02-01	PRIOR SYSTEMIC CANCER THERAPY	TAXOL	TAXANES	PACLITAXEL	BEFORE	ANTINEOPLASTIC AND IMMUNOMODULATING AGENTS	ANTINEOPLASTIC AGENTS	PLANT ALKALOIDS AND OTHER NATURAL PRODUCTS	L	L01	L01C	Metastatic	Palliative	Stable / Non Progressive Disease (SD / NonPD)	Progressive Disease (PD)	12		Disease progression		2020-08	2020-11	2020-08-15	D	2020-11-30	D	-170	-63
BNT211-01	P10	PART 2	1X10^7 CLDN6 CAR-T + CLDN6 RNA-LPX	2021-05-04	2021-05-04	PRIOR SYSTEMIC CANCER THERAPY	EC CARBOPLATIN, PACLITAXEL WEEKLY	COMBINATIONS OF ANTINEOPLASTIC AGENTS	CARBOPLATIN;PACLITAXEL	BEFORE	ANTINEOPLASTIC AND IMMUNOMODULATING AGENTS	ANTINEOPLASTIC AGENTS	OTHER ANTINEOPLASTIC AGENTS	L	L01	L01X	Adjuvant	Palliative	Complete Response (CR)	Complete Response (CR)	4		Completion of therapy		2016-08-09	2016-11-15	2016-08-09		2016-11-15		-1729	-1631
BNT211-01	P10	PART 2	1X10^7 CLDN6 CAR-T + CLDN6 RNA-LPX	2021-05-04	2021-05-04	PRIOR SYSTEMIC CANCER THERAPY	NAB-PACLITAXEL	TAXANES	PACLITAXEL NANOPARTICLE ALBUMIN-BOUND	BEFORE	ANTINEOPLASTIC AND IMMUNOMODULATING AGENTS	ANTINEOPLASTIC AGENTS	PLANT ALKALOIDS AND OTHER NATURAL PRODUCTS	L	L01	L01C	Metastatic	Palliative	Stable / Non Progressive Disease (SD / NonPD)	Progressive Disease (PD)	12	2020	Disease progression		2019-02-14	2019-03-08	2019-02-14		2019-03-08		-810	-788
BNT211-01	P10	PART 2	1X10^7 CLDN6 CAR-T + CLDN6 RNA-LPX	2021-05-04	2021-05-04	PRIOR SYSTEMIC CANCER THERAPY	BEVAZIZUMAB	VEGF/VEGFR (VASCULAR ENDOTHELIAL GROWTH FACTOR) INHIBITORS	BEVACIZUMAB	BEFORE	ANTINEOPLASTIC AND IMMUNOMODULATING AGENTS	ANTINEOPLASTIC AGENTS	MONOCLONAL ANTIBODIES AND ANTIBODY DRUG CONJUGATES	L	L01	L01F	Metastatic	Palliative	Stable / Non Progressive Disease (SD / NonPD)	Progressive Disease (PD)	23	2020	Disease progression		2019-02-14	2020-02-05	2019-02-14		2020-02-05		-810	-454
BNT211-01	P10	PART 2	1X10^7 CLDN6 CAR-T + CLDN6 RNA-LPX	2021-05-04	2021-05-04	PRIOR SYSTEMIC CANCER THERAPY	PEMBROLIZUMAB	PD-1/PDL-1 (PROGRAMMED CELL DEATH PROTEIN 1/DEATH LIGAND 1) INHIBITORS	PEMBROLIZUMAB	BEFORE	ANTINEOPLASTIC AND IMMUNOMODULATING AGENTS	ANTINEOPLASTIC AGENTS	MONOCLONAL ANTIBODIES AND ANTIBODY DRUG CONJUGATES	L	L01	L01F	Metastatic	Palliative	Stable / Non Progressive Disease (SD / NonPD)	Progressive Disease (PD)	4	2020-08	Disease progression		2020-05	2020-08	2020-05-15	D	2020-08-31	D	-354	-246
BNT211-01	P10	PART 2	1X10^7 CLDN6 CAR-T + CLDN6 RNA-LPX	2021-05-04	2021-05-04	PRIOR SYSTEMIC CANCER THERAPY	PEMBROLIZUMAB+ERIBULIN	COMBINATIONS OF ANTINEOPLASTIC AGENTS	COMBINATIONS OF ANTINEOPLASTIC AGENTS	BEFORE	ANTINEOPLASTIC AND IMMUNOMODULATING AGENTS	ANTINEOPLASTIC AGENTS	OTHER ANTINEOPLASTIC AGENTS	L	L01	L01X	Metastatic	Palliative	Stable / Non Progressive Disease (SD / NonPD)	Progressive Disease (PD)	4	2020-11	Disease progression		2020-08	2020-11	2020-08-15	D	2020-11-30	D	-262	-155
BNT211-01	P10	PART 2	1X10^7 CLDN6 CAR-T + CLDN6 RNA-LPX	2021-05-04	2021-05-04	PRIOR SYSTEMIC CANCER THERAPY	CAPECITABINE	PYRIMIDINE ANALOGUES	CAPECITABINE	BEFORE	ANTINEOPLASTIC AND IMMUNOMODULATING AGENTS	ANTINEOPLASTIC AGENTS	ANTIMETABOLITES	L	L01	L01B	Metastatic	Palliative	Stable / Non Progressive Disease (SD / NonPD)	Progressive Disease (PD)	6		Other	STUDY INCLUSION	2020-11	2021-02	2020-11-15	D	2021-02-28	D	-170	-65
BNT211-01	P11	PART 1	1X10^7 CLDN6 CAR-T	2021-03-02	2021-03-02	PRIOR SYSTEMIC CANCER THERAPY	VIDE (VINCRISTIN, IFOSFAMID, DOXORUBICIN, ETOPOSID)	COMBINATIONS OF ANTINEOPLASTIC AGENTS	COMBINATIONS OF ANTINEOPLASTIC AGENTS	BEFORE	ANTINEOPLASTIC AND IMMUNOMODULATING AGENTS	ANTINEOPLASTIC AGENTS	OTHER ANTINEOPLASTIC AGENTS	L	L01	L01X	Neoadjuvant	Palliative	Stable / Non Progressive Disease (SD / NonPD)	Stable / Non Progressive Disease (SD / NonPD)	5		Completion of therapy		2019-03	2019-06	2019-03-15	D	2019-06-30	D	-718	-611
BNT211-01	P11	PART 1	1X10^7 CLDN6 CAR-T	2021-03-02	2021-03-02	PRIOR SYSTEMIC CANCER THERAPY	CARBOPLATIN	PLATINUM COMPOUNDS	CARBOPLATIN	BEFORE	ANTINEOPLASTIC AND IMMUNOMODULATING AGENTS	ANTINEOPLASTIC AGENTS	OTHER ANTINEOPLASTIC AGENTS	L	L01	L01X	Neoadjuvant	Palliative	Stable / Non Progressive Disease (SD / NonPD)	Stable / Non Progressive Disease (SD / NonPD)	4		Completion of therapy		2019-07	2019-08	2019-07-15	D	2019-08-31	D	-596	-549
BNT211-01	P11	PART 1	1X10^7 CLDN6 CAR-T	2021-03-02	2021-03-02	PRIOR SYSTEMIC CANCER THERAPY	PEI (POLYETHYLENIMINE) WITH HYPERTHERMIA-COMBINATION THERAPY	COMBINATIONS OF ANTINEOPLASTIC AGENTS	COMBINATIONS OF ANTINEOPLASTIC AGENTS	BEFORE	ANTINEOPLASTIC AND IMMUNOMODULATING AGENTS	ANTINEOPLASTIC AGENTS	OTHER ANTINEOPLASTIC AGENTS	L	L01	L01X	Neoadjuvant	Palliative	Stable / Non Progressive Disease (SD / NonPD)	Stable / Non Progressive Disease (SD / NonPD)	4		Completion of therapy		2019-07	2019-08	2019-07-15	D	2019-08-31	D	-596	-549
BNT211-01	P11	PART 1	1X10^7 CLDN6 CAR-T	2021-03-02	2021-03-02	PRIOR SYSTEMIC CANCER THERAPY	ETOPOSID/TROFOSFAMID/IDARUBICIN	COMBINATIONS OF ANTINEOPLASTIC AGENTS	COMBINATIONS OF ANTINEOPLASTIC AGENTS	BEFORE	ANTINEOPLASTIC AND IMMUNOMODULATING AGENTS	ANTINEOPLASTIC AGENTS	OTHER ANTINEOPLASTIC AGENTS	L	L01	L01X	Adjuvant	Palliative	Stable / Non Progressive Disease (SD / NonPD)	Progressive Disease (PD)	8	2020-07	Disease progression		2019-10	2020-07	2019-10-15	D	2020-07-31	D	-504	-214
BNT211-01	P11	PART 1	1X10^7 CLDN6 CAR-T	2021-03-02	2021-03-02	PRIOR SYSTEMIC CANCER THERAPY	PAZOPANIB	OTHER PROTEIN KINASE INHIBITORS	PAZOPANIB	BEFORE	ANTINEOPLASTIC AND IMMUNOMODULATING AGENTS	ANTINEOPLASTIC AGENTS	PROTEIN KINASE INHIBITORS	L	L01	L01E	Adjuvant	Palliative	Stable / Non Progressive Disease (SD / NonPD)	Progressive Disease (PD)	8	2020-07	Disease progression		2019-10	2020-07	2019-10-15	D	2020-07-31	D	-504	-214
BNT211-01	P12	PART 2	1X10^8 CLDN6 CAR-T + CLDN6 RNA-LPX	2021-09-21	2021-09-21	PRIOR SYSTEMIC CANCER THERAPY	CARBOPLATIN/PACLITAXEL	COMBINATIONS OF ANTINEOPLASTIC AGENTS	CARBOPLATIN;PACLITAXEL	BEFORE	ANTINEOPLASTIC AND IMMUNOMODULATING AGENTS	ANTINEOPLASTIC AGENTS	OTHER ANTINEOPLASTIC AGENTS	L	L01	L01X	Adjuvant	Curative	Complete Response (CR)	Complete Response (CR)	6		Completion of therapy		2017-03	2021-07	2017-03-15	D	2021-07-31	D	-1651	-52
BNT211-01	P12	PART 2	1X10^8 CLDN6 CAR-T + CLDN6 RNA-LPX	2021-09-21	2021-09-21	PRIOR SYSTEMIC CANCER THERAPY	BEVACIZUMAB	VEGF/VEGFR (VASCULAR ENDOTHELIAL GROWTH FACTOR) INHIBITORS	BEVACIZUMAB	BEFORE	ANTINEOPLASTIC AND IMMUNOMODULATING AGENTS	ANTINEOPLASTIC AGENTS	MONOCLONAL ANTIBODIES AND ANTIBODY DRUG CONJUGATES	L	L01	L01F	Adjuvant	Curative	Complete Response (CR)	Complete Response (CR)	5		Completion of therapy		2017-04	2017-04	2017-04-15	D	2017-04-30	D	-1620	-1605
BNT211-01	P12	PART 2	1X10^8 CLDN6 CAR-T + CLDN6 RNA-LPX	2021-09-21	2021-09-21	PRIOR SYSTEMIC CANCER THERAPY	AVASTIN (BEVACIZUMAB)	VEGF/VEGFR (VASCULAR ENDOTHELIAL GROWTH FACTOR) INHIBITORS	BEVACIZUMAB	BEFORE	ANTINEOPLASTIC AND IMMUNOMODULATING AGENTS	ANTINEOPLASTIC AGENTS	MONOCLONAL ANTIBODIES AND ANTIBODY DRUG CONJUGATES	L	L01	L01F	Adjuvant	Curative	Unknown	Unknown	5		Completion of therapy		2017-04	2019-07	2017-04-15	D	2019-07-31	D	-1620	-783
BNT211-01	P12	PART 2	1X10^8 CLDN6 CAR-T + CLDN6 RNA-LPX	2021-09-21	2021-09-21	PRIOR SYSTEMIC CANCER THERAPY	CARBOPLATIN/CAELYX	COMBINATIONS OF ANTINEOPLASTIC AGENTS	CARBOPLATIN;PEGYLATED LIPOSOMAL DOXORUBICIN HYDROCHLORIDE	BEFORE	ANTINEOPLASTIC AND IMMUNOMODULATING AGENTS	ANTINEOPLASTIC AGENTS	OTHER ANTINEOPLASTIC AGENTS	L	L01	L01X	Metastatic	Curative	Unknown	Progressive Disease (PD)	6		Disease progression		2019-07	2019-11	2019-07-15	D	2019-11-30	D	-799	-661
BNT211-01	P12	PART 2	1X10^8 CLDN6 CAR-T + CLDN6 RNA-LPX	2021-09-21	2021-09-21	PRIOR SYSTEMIC CANCER THERAPY	OLAPARIB	POLY (ADP-RIBOSE) POLYMERASE (PARP) INHIBITORS	OLAPARIB	BEFORE	ANTINEOPLASTIC AND IMMUNOMODULATING AGENTS	ANTINEOPLASTIC AGENTS	OTHER ANTINEOPLASTIC AGENTS	L	L01	L01X	Metastatic	Curative	Unknown	Progressive Disease (PD)	12		Disease progression		2019-12	2020-11	2019-12-15	D	2020-11-30	D	-646	-295
BNT211-01	P12	PART 2	1X10^8 CLDN6 CAR-T + CLDN6 RNA-LPX	2021-09-21	2021-09-21	PRIOR SYSTEMIC CANCER THERAPY	RUCAPARIB	POLY (ADP-RIBOSE) POLYMERASE (PARP) INHIBITORS	RUCAPARIB	BEFORE	ANTINEOPLASTIC AND IMMUNOMODULATING AGENTS	ANTINEOPLASTIC AGENTS	OTHER ANTINEOPLASTIC AGENTS	L	L01	L01X	Metastatic	Curative	Unknown	Progressive Disease (PD)	7		Disease progression		2020-11	2021-06	2020-11-15	D	2021-06-30	D	-310	-83
BNT211-01	P12	PART 2	1X10^8 CLDN6 CAR-T + CLDN6 RNA-LPX	2021-09-21	2021-09-21	PRIOR SYSTEMIC CANCER THERAPY	CARBOPLATIN	PLATINUM COMPOUNDS	CARBOPLATIN	BEFORE	ANTINEOPLASTIC AND IMMUNOMODULATING AGENTS	ANTINEOPLASTIC AGENTS	OTHER ANTINEOPLASTIC AGENTS	L	L01	L01X	Metastatic	Curative	Unknown	Unknown	1		Other	STUDY INCLUSION	2021-06-22	2021-06-22	2021-06-22		2021-06-22		-91	-91
BNT211-01	P13	PART 2	1X10^8 CLDN6 CAR-T + CLDN6 RNA-LPX	2021-10-26	2021-10-26	PRIOR SYSTEMIC CANCER THERAPY	CARBOPLATIN/PACLITAXEL/BEVACIZUMAB	COMBINATIONS OF ANTINEOPLASTIC AGENTS	BEVACIZUMAB;CARBOPLATIN;PACLITAXEL	BEFORE	ANTINEOPLASTIC AND IMMUNOMODULATING AGENTS	ANTINEOPLASTIC AGENTS	OTHER ANTINEOPLASTIC AGENTS	L	L01	L01X	Adjuvant	Palliative	Complete Response (CR)	Complete Response (CR)	6		Completion of therapy		2015-01	2021-05	2015-01-15	D	2021-05-31	D	-2476	-148
BNT211-01	P13	PART 2	1X10^8 CLDN6 CAR-T + CLDN6 RNA-LPX	2021-10-26	2021-10-26	PRIOR SYSTEMIC CANCER THERAPY	BEVACIZUMAB	VEGF/VEGFR (VASCULAR ENDOTHELIAL GROWTH FACTOR) INHIBITORS	BEVACIZUMAB	BEFORE	ANTINEOPLASTIC AND IMMUNOMODULATING AGENTS	ANTINEOPLASTIC AGENTS	MONOCLONAL ANTIBODIES AND ANTIBODY DRUG CONJUGATES	L	L01	L01F	Adjuvant	Curative	Complete Response (CR)	Complete Response (CR)	12		Completion of therapy		2015-06	2016-06	2015-06-15	D	2016-06-30	D	-2325	-1944
BNT211-01	P13	PART 2	1X10^8 CLDN6 CAR-T + CLDN6 RNA-LPX	2021-10-26	2021-10-26	PRIOR SYSTEMIC CANCER THERAPY	CARBOPLATIN/GEMCITABINE	COMBINATIONS OF ANTINEOPLASTIC AGENTS	CARBOPLATIN;GEMCITABINE	BEFORE	ANTINEOPLASTIC AND IMMUNOMODULATING AGENTS	ANTINEOPLASTIC AGENTS	OTHER ANTINEOPLASTIC AGENTS	L	L01	L01X	Metastatic	Palliative	Complete Response (CR)	Complete Response (CR)	4		Toxicity/Intolerance	INTOLERANCE TO CARBOPLATIN	2019-02	2019-05	2019-02-15	D	2019-05-31	D	-984	-879
BNT211-01	P13	PART 2	1X10^8 CLDN6 CAR-T + CLDN6 RNA-LPX	2021-10-26	2021-10-26	PRIOR SYSTEMIC CANCER THERAPY	NIRAPARIB	POLY (ADP-RIBOSE) POLYMERASE (PARP) INHIBITORS	NIRAPARIB	BEFORE	ANTINEOPLASTIC AND IMMUNOMODULATING AGENTS	ANTINEOPLASTIC AGENTS	OTHER ANTINEOPLASTIC AGENTS	L	L01	L01X	Metastatic	Palliative	Complete Response (CR)	Complete Response (CR)	8		Toxicity/Intolerance	CYTOPENIA	2019-08	2020-03	2019-08-15	D	2020-03-31	D	-803	-574
BNT211-01	P13	PART 2	1X10^8 CLDN6 CAR-T + CLDN6 RNA-LPX	2021-10-26	2021-10-26	PRIOR SYSTEMIC CANCER THERAPY	OLAPARIB	POLY (ADP-RIBOSE) POLYMERASE (PARP) INHIBITORS	OLAPARIB	BEFORE	ANTINEOPLASTIC AND IMMUNOMODULATING AGENTS	ANTINEOPLASTIC AGENTS	OTHER ANTINEOPLASTIC AGENTS	L	L01	L01X	Metastatic	Palliative	Complete Response (CR)	Progressive Disease (PD)	10	2021-02	Disease progression		2020-04	2021-02	2020-04-15	D	2021-02-28	D	-559	-240
BNT211-01	P13	PART 2	1X10^8 CLDN6 CAR-T + CLDN6 RNA-LPX	2021-10-26	2021-10-26	PRIOR SYSTEMIC CANCER THERAPY	CARBOPLATIN	PLATINUM COMPOUNDS	CARBOPLATIN	BEFORE	ANTINEOPLASTIC AND IMMUNOMODULATING AGENTS	ANTINEOPLASTIC AGENTS	OTHER ANTINEOPLASTIC AGENTS	L	L01	L01X	Metastatic	Palliative	Progressive Disease (PD)	Progressive Disease (PD)	3	2021-05	Disease progression		2021-03	2021-05	2021-03-15	D	2021-05-31	D	-225	-148
BNT211-01	P13	PART 2	1X10^8 CLDN6 CAR-T + CLDN6 RNA-LPX	2021-10-26	2021-10-26	PRIOR SYSTEMIC CANCER THERAPY	DOXORUBICIN	ANTHRACYCLINES AND RELATED SUBSTANCES	DOXORUBICIN	BEFORE	ANTINEOPLASTIC AND IMMUNOMODULATING AGENTS	ANTINEOPLASTIC AGENTS	CYTOTOXIC ANTIBIOTICS AND RELATED SUBSTANCES	L	L01	L01D	Metastatic	Palliative	Progressive Disease (PD)	Progressive Disease (PD)	3	2021-05	Disease progression		2021-03	2021-05	2021-03-15	D	2021-05-31	D	-225	-148
BNT211-01	P13	PART 2	1X10^8 CLDN6 CAR-T + CLDN6 RNA-LPX	2021-10-26	2021-10-26	PRIOR SYSTEMIC CANCER THERAPY	PACLITAXEL	TAXANES	PACLITAXEL	BEFORE	ANTINEOPLASTIC AND IMMUNOMODULATING AGENTS	ANTINEOPLASTIC AGENTS	PLANT ALKALOIDS AND OTHER NATURAL PRODUCTS	L	L01	L01C	Metastatic	Palliative	Progressive Disease (PD)	Progressive Disease (PD)	1	2021-06	Disease progression		2021-06	2021-06	2021-06-15	D	2021-06-30	D	-133	-118
BNT211-01	P13	PART 2	1X10^8 CLDN6 CAR-T + CLDN6 RNA-LPX	2021-10-26	2021-10-26	PRIOR SYSTEMIC CANCER THERAPY	OLAPARIB	POLY (ADP-RIBOSE) POLYMERASE (PARP) INHIBITORS	OLAPARIB	BEFORE	ANTINEOPLASTIC AND IMMUNOMODULATING AGENTS	ANTINEOPLASTIC AGENTS	OTHER ANTINEOPLASTIC AGENTS	L	L01	L01X	Metastatic	Palliative		Unknown	1		Other	STUDY INCLUSION	2021-08	2021-08	2021-08-15	D	2021-08-31	D	-72	-56
BNT211-01	P13	PART 2	1X10^8 CLDN6 CAR-T + CLDN6 RNA-LPX	2021-10-26	2021-10-26	PRIOR SYSTEMIC CANCER THERAPY	TOPOTECAN	TOPOISOMERASE 1 (TOP1) INHIBITORS	TOPOTECAN	BEFORE	ANTINEOPLASTIC AND IMMUNOMODULATING AGENTS	ANTINEOPLASTIC AGENTS	PLANT ALKALOIDS AND OTHER NATURAL PRODUCTS	L	L01	L01C	Metastatic	Palliative		Unknown	1		Other	STUDY INCLUSION	2021-08	2021-08	2021-08-15	D	2021-08-31	D	-72	-56
BNT211-01	P14	PART 1	1X10^8 CLDN6 CAR-T	2021-07-13	2021-07-13	PRIOR SYSTEMIC CANCER THERAPY	CARBOPLATIN/ TAXOL	COMBINATIONS OF ANTINEOPLASTIC AGENTS	CARBOPLATIN;PACLITAXEL	BEFORE	ANTINEOPLASTIC AND IMMUNOMODULATING AGENTS	ANTINEOPLASTIC AGENTS	OTHER ANTINEOPLASTIC AGENTS	L	L01	L01X	Adjuvant	Palliative	Complete Response (CR)	Complete Response (CR)	6		Completion of therapy		2018-01	2018-05	2018-01-15	D	2018-05-31	D	-1275	-1139
BNT211-01	P14	PART 1	1X10^8 CLDN6 CAR-T	2021-07-13	2021-07-13	PRIOR SYSTEMIC CANCER THERAPY	CARBOPLATIN/ CAELYX	COMBINATIONS OF ANTINEOPLASTIC AGENTS	CARBOPLATIN;PEGYLATED LIPOSOMAL DOXORUBICIN HYDROCHLORIDE	BEFORE	ANTINEOPLASTIC AND IMMUNOMODULATING AGENTS	ANTINEOPLASTIC AGENTS	OTHER ANTINEOPLASTIC AGENTS	L	L01	L01X	Metastatic	Palliative	Partial Response (PR)	Partial Response (PR)	6		Completion of therapy		2020-05	2020-08	2020-05-15	D	2020-08-31	D	-424	-316
BNT211-01	P14	PART 1	1X10^8 CLDN6 CAR-T	2021-07-13	2021-07-13	PRIOR SYSTEMIC CANCER THERAPY	GEMCITABINE	PYRIMIDINE ANALOGUES	GEMCITABINE	BEFORE	ANTINEOPLASTIC AND IMMUNOMODULATING AGENTS	ANTINEOPLASTIC AGENTS	ANTIMETABOLITES	L	L01	L01B	Metastatic	Palliative	Stable / Non Progressive Disease (SD / NonPD)	Stable / Non Progressive Disease (SD / NonPD)	6		Other	INCLUSION BNT21-01 STUDY	2021-02	2021-03-29	2021-02-15	D	2021-03-29		-148	-106
BNT211-01	P15	PART 2	1X10^8 CLDN6 CAR-T + CLDN6 RNA-LPX	2021-12-07	2021-12-07	PRIOR SYSTEMIC CANCER THERAPY	BLEOMYCIN	OTHER CYTOTOXIC ANTIBIOTICS	BLEOMYCIN	BEFORE	ANTINEOPLASTIC AND IMMUNOMODULATING AGENTS	ANTINEOPLASTIC AGENTS	CYTOTOXIC ANTIBIOTICS AND RELATED SUBSTANCES	L	L01	L01D	Adjuvant	Curative		Complete Response (CR)	2		Completion of therapy		2010-06	2010-07	2010-06-15	D	2010-07-31	D	-4193	-4147
BNT211-01	P15	PART 2	1X10^8 CLDN6 CAR-T + CLDN6 RNA-LPX	2021-12-07	2021-12-07	PRIOR SYSTEMIC CANCER THERAPY	CISPLATIN	PLATINUM COMPOUNDS	CISPLATIN	BEFORE	ANTINEOPLASTIC AND IMMUNOMODULATING AGENTS	ANTINEOPLASTIC AGENTS	OTHER ANTINEOPLASTIC AGENTS	L	L01	L01X	Adjuvant	Curative		Complete Response (CR)	2	2017-05	Completion of therapy		2010-06	2010-07	2010-06-15	D	2010-07-31	D	-4193	-4147
BNT211-01	P15	PART 2	1X10^8 CLDN6 CAR-T + CLDN6 RNA-LPX	2021-12-07	2021-12-07	PRIOR SYSTEMIC CANCER THERAPY	ETOPOSIDE	PODOPHYLLOTOXIN DERIVATIVES	ETOPOSIDE	BEFORE	ANTINEOPLASTIC AND IMMUNOMODULATING AGENTS	ANTINEOPLASTIC AGENTS	PLANT ALKALOIDS AND OTHER NATURAL PRODUCTS	L	L01	L01C	Adjuvant	Curative		Complete Response (CR)	2		Completion of therapy		2010-06	2010-07	2010-06-15	D	2010-07-31	D	-4193	-4147
BNT211-01	P15	PART 2	1X10^8 CLDN6 CAR-T + CLDN6 RNA-LPX	2021-12-07	2021-12-07	PRIOR SYSTEMIC CANCER THERAPY	AUTOLOGOUS STEM CELL TRANSPLANTATION	OTHER BLOOD PRODUCTS	STEM CELLS NOS	BEFORE	BLOOD AND BLOOD FORMING ORGANS	BLOOD SUBSTITUTES AND PERFUSION SOLUTIONS	BLOOD AND RELATED PRODUCTS	B	B05	B05A	Metastatic	Curative	Stable / Non Progressive Disease (SD / NonPD)	Stable / Non Progressive Disease (SD / NonPD)	4		Completion of therapy		2017-06	2017-12	2017-06-15	D	2017-12-31	D	-1636	-1437
BNT211-01	P15	PART 2	1X10^8 CLDN6 CAR-T + CLDN6 RNA-LPX	2021-12-07	2021-12-07	PRIOR SYSTEMIC CANCER THERAPY	CISPLATIN	PLATINUM COMPOUNDS	CISPLATIN	BEFORE	ANTINEOPLASTIC AND IMMUNOMODULATING AGENTS	ANTINEOPLASTIC AGENTS	OTHER ANTINEOPLASTIC AGENTS	L	L01	L01X	Metastatic	Curative		Stable / Non Progressive Disease (SD / NonPD)	1		Completion of therapy		2017-07	2017-07	2017-07-15	D	2017-07-31	D	-1606	-1590
BNT211-01	P15	PART 2	1X10^8 CLDN6 CAR-T + CLDN6 RNA-LPX	2021-12-07	2021-12-07	PRIOR SYSTEMIC CANCER THERAPY	IFOSFAMIDE	NITROGEN MUSTARD ANALOGUES	IFOSFAMIDE	BEFORE	ANTINEOPLASTIC AND IMMUNOMODULATING AGENTS	ANTINEOPLASTIC AGENTS	ALKYLATING AGENTS	L	L01	L01A	Metastatic	Curative		Stable / Non Progressive Disease (SD / NonPD)	1		Completion of therapy		2017-07	2017-07	2017-07-15	D	2017-07-31	D	-1606	-1590
BNT211-01	P15	PART 2	1X10^8 CLDN6 CAR-T + CLDN6 RNA-LPX	2021-12-07	2021-12-07	PRIOR SYSTEMIC CANCER THERAPY	PACLITAXEL	TAXANES	PACLITAXEL	BEFORE	ANTINEOPLASTIC AND IMMUNOMODULATING AGENTS	ANTINEOPLASTIC AGENTS	PLANT ALKALOIDS AND OTHER NATURAL PRODUCTS	L	L01	L01C	Metastatic	Curative		Stable / Non Progressive Disease (SD / NonPD)	1		Completion of therapy		2017-07	2017-07	2017-07-15	D	2017-07-31	D	-1606	-1590
BNT211-01	P15	PART 2	1X10^8 CLDN6 CAR-T + CLDN6 RNA-LPX	2021-12-07	2021-12-07	PRIOR SYSTEMIC CANCER THERAPY	CARBOPLATIN (HIGH-DOSE)	PLATINUM COMPOUNDS	CARBOPLATIN	BEFORE	ANTINEOPLASTIC AND IMMUNOMODULATING AGENTS	ANTINEOPLASTIC AGENTS	OTHER ANTINEOPLASTIC AGENTS	L	L01	L01X	Metastatic	Curative	Stable / Non Progressive Disease (SD / NonPD)	Progressive Disease (PD)	4	2017-12	Disease progression		2017-08	2017-12	2017-08-15	D	2017-12-31	D	-1575	-1437
BNT211-01	P15	PART 2	1X10^8 CLDN6 CAR-T + CLDN6 RNA-LPX	2021-12-07	2021-12-07	PRIOR SYSTEMIC CANCER THERAPY	ETOPOSIDE (HIGH-DOSE)	PODOPHYLLOTOXIN DERIVATIVES	ETOPOSIDE	BEFORE	ANTINEOPLASTIC AND IMMUNOMODULATING AGENTS	ANTINEOPLASTIC AGENTS	PLANT ALKALOIDS AND OTHER NATURAL PRODUCTS	L	L01	L01C	Metastatic	Curative	Stable / Non Progressive Disease (SD / NonPD)	Progressive Disease (PD)	4	2017-12	Disease progression		2017-08	2017-12	2017-08-15	D	2017-12-31	D	-1575	-1437
BNT211-01	P15	PART 2	1X10^8 CLDN6 CAR-T + CLDN6 RNA-LPX	2021-12-07	2021-12-07	PRIOR SYSTEMIC CANCER THERAPY	CISPLATIN	PLATINUM COMPOUNDS	CISPLATIN	BEFORE	ANTINEOPLASTIC AND IMMUNOMODULATING AGENTS	ANTINEOPLASTIC AGENTS	OTHER ANTINEOPLASTIC AGENTS	L	L01	L01X	Metastatic	Curative		Stable / Non Progressive Disease (SD / NonPD)	1		Completion of therapy		2017-11	2017-11	2017-11-15	D	2017-11-30	D	-1483	-1468
BNT211-01	P15	PART 2	1X10^8 CLDN6 CAR-T + CLDN6 RNA-LPX	2021-12-07	2021-12-07	PRIOR SYSTEMIC CANCER THERAPY	IFOSFAMIDE	NITROGEN MUSTARD ANALOGUES	IFOSFAMIDE	BEFORE	ANTINEOPLASTIC AND IMMUNOMODULATING AGENTS	ANTINEOPLASTIC AGENTS	ALKYLATING AGENTS	L	L01	L01A	Metastatic	Curative		Stable / Non Progressive Disease (SD / NonPD)	1		Completion of therapy		2017-11	2017-11	2017-11-15	D	2017-11-30	D	-1483	-1468
BNT211-01	P15	PART 2	1X10^8 CLDN6 CAR-T + CLDN6 RNA-LPX	2021-12-07	2021-12-07	PRIOR SYSTEMIC CANCER THERAPY	PACLITAXEL	TAXANES	PACLITAXEL	BEFORE	ANTINEOPLASTIC AND IMMUNOMODULATING AGENTS	ANTINEOPLASTIC AGENTS	PLANT ALKALOIDS AND OTHER NATURAL PRODUCTS	L	L01	L01C	Metastatic	Curative		Stable / Non Progressive Disease (SD / NonPD)	1		Completion of therapy		2017-11	2017-11	2017-11-15	D	2017-11-30	D	-1483	-1468
BNT211-01	P15	PART 2	1X10^8 CLDN6 CAR-T + CLDN6 RNA-LPX	2021-12-07	2021-12-07	PRIOR SYSTEMIC CANCER THERAPY	AUTOLOGOUS STEM CELL TRANSPLANTATION	OTHER BLOOD PRODUCTS	STEM CELLS NOS	UNKNOWN	BLOOD AND BLOOD FORMING ORGANS	BLOOD SUBSTITUTES AND PERFUSION SOLUTIONS	BLOOD AND RELATED PRODUCTS	B	B05	B05A	Metastatic	Curative	Stable / Non Progressive Disease (SD / NonPD)	Stable / Non Progressive Disease (SD / NonPD)	1		Completion of therapy		2018-01		2018-01-15	D			-1422
BNT211-01	P15	PART 2	1X10^8 CLDN6 CAR-T + CLDN6 RNA-LPX	2021-12-07	2021-12-07	PRIOR SYSTEMIC CANCER THERAPY	HIGH DOSE CARBOPLATIN/ETOPOSIDE/IFOSFAMIDE	COMBINATIONS OF ANTINEOPLASTIC AGENTS	CARBOPLATIN;ETOPOSIDE;IFOSFAMIDE	BEFORE	ANTINEOPLASTIC AND IMMUNOMODULATING AGENTS	ANTINEOPLASTIC AGENTS	OTHER ANTINEOPLASTIC AGENTS	L	L01	L01X	Metastatic	Palliative		Unknown	1		Completion of therapy		2018-01	2018-02	2018-01-15	D	2018-02-28	D	-1422	-1378
BNT211-01	P15	PART 2	1X10^8 CLDN6 CAR-T + CLDN6 RNA-LPX	2021-12-07	2021-12-07	PRIOR SYSTEMIC CANCER THERAPY	GEMCITABINE	PYRIMIDINE ANALOGUES	GEMCITABINE	BEFORE	ANTINEOPLASTIC AND IMMUNOMODULATING AGENTS	ANTINEOPLASTIC AGENTS	ANTIMETABOLITES	L	L01	L01B	Metastatic	Palliative		Complete Response (CR)			Completion of therapy		2019-02-22	2019-07	2019-02-22		2019-07-31	D	-1019	-860
BNT211-01	P15	PART 2	1X10^8 CLDN6 CAR-T + CLDN6 RNA-LPX	2021-12-07	2021-12-07	PRIOR SYSTEMIC CANCER THERAPY	OXALIPLATIN	PLATINUM COMPOUNDS	OXALIPLATIN	BEFORE	ANTINEOPLASTIC AND IMMUNOMODULATING AGENTS	ANTINEOPLASTIC AGENTS	OTHER ANTINEOPLASTIC AGENTS	L	L01	L01X	Metastatic	Palliative		Complete Response (CR)			Completion of therapy		2019-02-22	2019-07	2019-02-22		2019-07-31	D	-1019	-860
BNT211-01	P15	PART 2	1X10^8 CLDN6 CAR-T + CLDN6 RNA-LPX	2021-12-07	2021-12-07	PRIOR SYSTEMIC CANCER THERAPY	GEMCITABINE	PYRIMIDINE ANALOGUES	GEMCITABINE	BEFORE	ANTINEOPLASTIC AND IMMUNOMODULATING AGENTS	ANTINEOPLASTIC AGENTS	ANTIMETABOLITES	L	L01	L01B	Metastatic	Palliative		Progressive Disease (PD)		2019-10	Disease progression		2019-09	2019-10	2019-09-15	D	2019-10-31	D	-814	-768
BNT211-01	P15	PART 2	1X10^8 CLDN6 CAR-T + CLDN6 RNA-LPX	2021-12-07	2021-12-07	PRIOR SYSTEMIC CANCER THERAPY	OXALIPLATIN	PLATINUM COMPOUNDS	OXALIPLATIN	BEFORE	ANTINEOPLASTIC AND IMMUNOMODULATING AGENTS	ANTINEOPLASTIC AGENTS	OTHER ANTINEOPLASTIC AGENTS	L	L01	L01X	Metastatic	Palliative		Progressive Disease (PD)		2019-10	Disease progression		2019-09	2019-10	2019-09-15	D	2019-10-31	D	-814	-768
BNT211-01	P15	PART 2	1X10^8 CLDN6 CAR-T + CLDN6 RNA-LPX	2021-12-07	2021-12-07	PRIOR SYSTEMIC CANCER THERAPY	PACLITAXEL	TAXANES	PACLITAXEL	BEFORE	ANTINEOPLASTIC AND IMMUNOMODULATING AGENTS	ANTINEOPLASTIC AGENTS	PLANT ALKALOIDS AND OTHER NATURAL PRODUCTS	L	L01	L01C	Metastatic	Palliative		Progressive Disease (PD)		2020-01	Disease progression		2019-11	2020-01	2019-11-15	D	2020-01-31	D	-753	-676
BNT211-01	P15	PART 2	1X10^8 CLDN6 CAR-T + CLDN6 RNA-LPX	2021-12-07	2021-12-07	PRIOR SYSTEMIC CANCER THERAPY	CISPLATIN	PLATINUM COMPOUNDS	CISPLATIN	BEFORE	ANTINEOPLASTIC AND IMMUNOMODULATING AGENTS	ANTINEOPLASTIC AGENTS	OTHER ANTINEOPLASTIC AGENTS	L	L01	L01X		Palliative		Progressive Disease (PD)		2021-01	Disease progression		2020-10	2021-01	2020-10-15	D	2021-01-31	D	-418	-310
BNT211-01	P15	PART 2	1X10^8 CLDN6 CAR-T + CLDN6 RNA-LPX	2021-12-07	2021-12-07	PRIOR SYSTEMIC CANCER THERAPY	EPIRUBICIN	ANTHRACYCLINES AND RELATED SUBSTANCES	EPIRUBICIN	BEFORE	ANTINEOPLASTIC AND IMMUNOMODULATING AGENTS	ANTINEOPLASTIC AGENTS	CYTOTOXIC ANTIBIOTICS AND RELATED SUBSTANCES	L	L01	L01D		Palliative		Progressive Disease (PD)		2021-01	Disease progression		2020-10	2021-01	2020-10-15	D	2021-01-31	D	-418	-310
BNT211-01	P15	PART 2	1X10^8 CLDN6 CAR-T + CLDN6 RNA-LPX	2021-12-07	2021-12-07	PRIOR SYSTEMIC CANCER THERAPY	PEMBROLIZUMAB	PD-1/PDL-1 (PROGRAMMED CELL DEATH PROTEIN 1/DEATH LIGAND 1) INHIBITORS	PEMBROLIZUMAB	BEFORE	ANTINEOPLASTIC AND IMMUNOMODULATING AGENTS	ANTINEOPLASTIC AGENTS	MONOCLONAL ANTIBODIES AND ANTIBODY DRUG CONJUGATES	L	L01	L01F		Palliative		Progressive Disease (PD)		2021-04	Disease progression		2021-02-23	2021-04	2021-02-23		2021-04-30	D	-287	-221
BNT211-01	P15	PART 2	1X10^8 CLDN6 CAR-T + CLDN6 RNA-LPX	2021-12-07	2021-12-07	PRIOR SYSTEMIC CANCER THERAPY	ETOPOSIDE	PODOPHYLLOTOXIN DERIVATIVES	ETOPOSIDE	BEFORE	ANTINEOPLASTIC AND IMMUNOMODULATING AGENTS	ANTINEOPLASTIC AGENTS	PLANT ALKALOIDS AND OTHER NATURAL PRODUCTS	L	L01	L01C	Metastatic	Palliative		Progressive Disease (PD)		2021-06	Disease progression		2021-04	2021-06	2021-04-15	D	2021-06-30	D	-236	-160
BNT211-01	P16	PART 2	1X10^7 CLDN6 CAR-T + CLDN6 RNA-LPX	2021-07-27	2021-07-27	PRIOR SYSTEMIC CANCER THERAPY	CISPLATIN/ETOPOSID/BLEOMYCIN/IFOSFAMIDE (1 CYCLE PEB, 3 CYCLES PEI)	COMBINATIONS OF ANTINEOPLASTIC AGENTS	COMBINATIONS OF ANTINEOPLASTIC AGENTS	BEFORE	ANTINEOPLASTIC AND IMMUNOMODULATING AGENTS	ANTINEOPLASTIC AGENTS	OTHER ANTINEOPLASTIC AGENTS	L	L01	L01X	Metastatic	Curative		Partial Response (PR)	4		Completion of therapy		2020-04-02	2020-07-02	2020-04-02		2020-07-02		-481	-390
BNT211-01	P16	PART 2	1X10^7 CLDN6 CAR-T + CLDN6 RNA-LPX	2021-07-27	2021-07-27	PRIOR SYSTEMIC CANCER THERAPY	CISPLATIN/IFOSFAMIDE/PACLITAXEL	COMBINATIONS OF ANTINEOPLASTIC AGENTS	COMBINATIONS OF ANTINEOPLASTIC AGENTS	BEFORE	ANTINEOPLASTIC AND IMMUNOMODULATING AGENTS	ANTINEOPLASTIC AGENTS	OTHER ANTINEOPLASTIC AGENTS	L	L01	L01X	Metastatic	Curative		Partial Response (PR)	4		Completion of therapy		2020-08-22	2020-10-28	2020-08-22		2020-10-28		-339	-272
BNT211-01	P16	PART 2	1X10^7 CLDN6 CAR-T + CLDN6 RNA-LPX	2021-07-27	2021-07-27	PRIOR SYSTEMIC CANCER THERAPY	HIGH DOSE CARBOPLATIN/ETOPOSIDE (HD-CE)	COMBINATIONS OF ANTINEOPLASTIC AGENTS	CARBOPLATIN;ETOPOSIDE	BEFORE	ANTINEOPLASTIC AND IMMUNOMODULATING AGENTS	ANTINEOPLASTIC AGENTS	OTHER ANTINEOPLASTIC AGENTS	L	L01	L01X	Metastatic	Curative		Partial Response (PR)	2		Toxicity/Intolerance	MUCOSITIS G3, FEBRILE NEUTROPENIE, ANEMIA G3, THROMBOCYTOPENIA G4	2020-12-19	2021-01-18	2020-12-19		2021-01-18		-220	-190
BNT211-01	P16	PART 2	1X10^7 CLDN6 CAR-T + CLDN6 RNA-LPX	2021-07-27	2021-07-27	PRIOR SYSTEMIC CANCER THERAPY	GEMCITABINE/OXALIPLATIN (GO)	COMBINATIONS OF ANTINEOPLASTIC AGENTS	GEMCITABINE;OXALIPLATIN	BEFORE	ANTINEOPLASTIC AND IMMUNOMODULATING AGENTS	ANTINEOPLASTIC AGENTS	OTHER ANTINEOPLASTIC AGENTS	L	L01	L01X	Adjuvant	Curative		Stable / Non Progressive Disease (SD / NonPD)	2		Completion of therapy		2021-04-05	2021-05-10	2021-04-05		2021-05-10		-113	-78
BNT211-01	P17	PART 1	1X10^8 CLDN6 CAR-T	2021-09-07	2021-09-07	PRIOR SYSTEMIC CANCER THERAPY	CISPLATIN/ETOPOSIDE/BLEOMYCINE	COMBINATIONS OF ANTINEOPLASTIC AGENTS	BLEOMYCIN;CISPLATIN;ETOPOSIDE	BEFORE	ANTINEOPLASTIC AND IMMUNOMODULATING AGENTS	ANTINEOPLASTIC AGENTS	OTHER ANTINEOPLASTIC AGENTS	L	L01	L01X	Metastatic	Curative		Partial Response (PR)	4		Completion of therapy		2019-12-01	2020-03-20	2019-12-01		2020-03-20		-646	-536
BNT211-01	P17	PART 1	1X10^8 CLDN6 CAR-T	2021-09-07	2021-09-07	PRIOR SYSTEMIC CANCER THERAPY	PACLITAXEL	TAXANES	PACLITAXEL	BEFORE	ANTINEOPLASTIC AND IMMUNOMODULATING AGENTS	ANTINEOPLASTIC AGENTS	PLANT ALKALOIDS AND OTHER NATURAL PRODUCTS	L	L01	L01C	Metastatic	Curative		Unknown	2		Completion of therapy		2020-07-09	2020-07-30	2020-07-09		2020-07-30		-425	-404
BNT211-01	P17	PART 1	1X10^8 CLDN6 CAR-T	2021-09-07	2021-09-07	PRIOR SYSTEMIC CANCER THERAPY	IFOSFAMIDE	NITROGEN MUSTARD ANALOGUES	IFOSFAMIDE	BEFORE	ANTINEOPLASTIC AND IMMUNOMODULATING AGENTS	ANTINEOPLASTIC AGENTS	ALKYLATING AGENTS	L	L01	L01A	Metastatic	Curative		Unknown	2		Completion of therapy		2020-07-09	2020-08-01	2020-07-09		2020-08-01		-425	-402
BNT211-01	P17	PART 1	1X10^8 CLDN6 CAR-T	2021-09-07	2021-09-07	PRIOR SYSTEMIC CANCER THERAPY	HIGH DOSE CARBOPLATIN/ETOPOSIDE (HD-CE)	COMBINATIONS OF ANTINEOPLASTIC AGENTS	CARBOPLATIN;ETOPOSIDE	BEFORE	ANTINEOPLASTIC AND IMMUNOMODULATING AGENTS	ANTINEOPLASTIC AGENTS	OTHER ANTINEOPLASTIC AGENTS	L	L01	L01X	Metastatic	Curative		Complete Response (CR)	3		Completion of therapy		2020-07-09	2020-10-03	2020-07-09		2020-10-03		-425	-339
BNT211-01	P18	PART 1	1X10^8 CLDN6 CAR-T	2021-09-27	2021-09-27	PRIOR SYSTEMIC CANCER THERAPY	CISPLATIN/BLEOMYCIN/ETOPOSIDE (PEB)	COMBINATIONS OF ANTINEOPLASTIC AGENTS	BLEOMYCIN;CISPLATIN;ETOPOSIDE	BEFORE	ANTINEOPLASTIC AND IMMUNOMODULATING AGENTS	ANTINEOPLASTIC AGENTS	OTHER ANTINEOPLASTIC AGENTS	L	L01	L01X	Adjuvant	Curative		Unknown	3		Completion of therapy		2008-03-01	2008-05-01	2008-03-01		2008-05-01		-4958	-4897
BNT211-01	P18	PART 1	1X10^8 CLDN6 CAR-T	2021-09-27	2021-09-27	PRIOR SYSTEMIC CANCER THERAPY	CISPLATIN	PLATINUM COMPOUNDS	CISPLATIN	BEFORE	ANTINEOPLASTIC AND IMMUNOMODULATING AGENTS	ANTINEOPLASTIC AGENTS	OTHER ANTINEOPLASTIC AGENTS	L	L01	L01X	Metastatic	Curative		Complete Response (CR)	4		Completion of therapy		2009-06-01	2009-10-01	2009-06-01		2009-10-01		-4501	-4379
BNT211-01	P18	PART 1	1X10^8 CLDN6 CAR-T	2021-09-27	2021-09-27	PRIOR SYSTEMIC CANCER THERAPY	IFOSFAMIDE	NITROGEN MUSTARD ANALOGUES	IFOSFAMIDE	BEFORE	ANTINEOPLASTIC AND IMMUNOMODULATING AGENTS	ANTINEOPLASTIC AGENTS	ALKYLATING AGENTS	L	L01	L01A	Metastatic	Curative		Complete Response (CR)	4				2009-06-01	2009-10-01	2009-06-01		2009-10-01		-4501	-4379
BNT211-01	P18	PART 1	1X10^8 CLDN6 CAR-T	2021-09-27	2021-09-27	PRIOR SYSTEMIC CANCER THERAPY	PACLITAXEL	TAXANES	PACLITAXEL	BEFORE	ANTINEOPLASTIC AND IMMUNOMODULATING AGENTS	ANTINEOPLASTIC AGENTS	PLANT ALKALOIDS AND OTHER NATURAL PRODUCTS	L	L01	L01C	Metastatic	Curative		Complete Response (CR)	4				2009-06-01	2009-10-01	2009-06-01		2009-10-01		-4501	-4379
BNT211-01	P18	PART 1	1X10^8 CLDN6 CAR-T	2021-09-27	2021-09-27	PRIOR SYSTEMIC CANCER THERAPY	HIGH DOSE CARBOPLATIN/ETOPOSIDE (HD-CE)	COMBINATIONS OF ANTINEOPLASTIC AGENTS	CARBOPLATIN;ETOPOSIDE	BEFORE	ANTINEOPLASTIC AND IMMUNOMODULATING AGENTS	ANTINEOPLASTIC AGENTS	OTHER ANTINEOPLASTIC AGENTS	L	L01	L01X	Metastatic	Curative		Complete Response (CR)	3		Completion of therapy		2012-05-01	2012-07-01	2012-05-01		2012-07-01		-3436	-3375
BNT211-01	P18	PART 1	1X10^8 CLDN6 CAR-T	2021-09-27	2021-09-27	PRIOR SYSTEMIC CANCER THERAPY	GEMCITABINE	PYRIMIDINE ANALOGUES	GEMCITABINE	BEFORE	ANTINEOPLASTIC AND IMMUNOMODULATING AGENTS	ANTINEOPLASTIC AGENTS	ANTIMETABOLITES	L	L01	L01B	Metastatic	Curative		Complete Response (CR)	4		Completion of therapy		2018-04-01	2018-07-01	2018-04-01		2018-07-01		-1275	-1184
BNT211-01	P18	PART 1	1X10^8 CLDN6 CAR-T	2021-09-27	2021-09-27	PRIOR SYSTEMIC CANCER THERAPY	OXALIPLATIN	PLATINUM COMPOUNDS	OXALIPLATIN	BEFORE	ANTINEOPLASTIC AND IMMUNOMODULATING AGENTS	ANTINEOPLASTIC AGENTS	OTHER ANTINEOPLASTIC AGENTS	L	L01	L01X	Metastatic	Curative		Complete Response (CR)	4				2018-04-01	2018-07-01	2018-04-01		2018-07-01		-1275	-1184
BNT211-01	P18	PART 1	1X10^8 CLDN6 CAR-T	2021-09-27	2021-09-27	PRIOR SYSTEMIC CANCER THERAPY	PACLITAXEL	TAXANES	PACLITAXEL	BEFORE	ANTINEOPLASTIC AND IMMUNOMODULATING AGENTS	ANTINEOPLASTIC AGENTS	PLANT ALKALOIDS AND OTHER NATURAL PRODUCTS	L	L01	L01C	Metastatic	Curative		Complete Response (CR)	4				2018-04-01	2018-07-01	2018-04-01		2018-07-01		-1275	-1184
BNT211-01	P18	PART 1	1X10^8 CLDN6 CAR-T	2021-09-27	2021-09-27	PRIOR SYSTEMIC CANCER THERAPY	GEMCITABINE	PYRIMIDINE ANALOGUES	GEMCITABINE	BEFORE	ANTINEOPLASTIC AND IMMUNOMODULATING AGENTS	ANTINEOPLASTIC AGENTS	ANTIMETABOLITES	L	L01	L01B	Metastatic	Curative		Stable / Non Progressive Disease (SD / NonPD)	4		Completion of therapy		2019-06-01	2019-08-01	2019-06-01		2019-08-01		-849	-788
BNT211-01	P18	PART 1	1X10^8 CLDN6 CAR-T	2021-09-27	2021-09-27	PRIOR SYSTEMIC CANCER THERAPY	OXALIPLATIN	PLATINUM COMPOUNDS	OXALIPLATIN	BEFORE	ANTINEOPLASTIC AND IMMUNOMODULATING AGENTS	ANTINEOPLASTIC AGENTS	OTHER ANTINEOPLASTIC AGENTS	L	L01	L01X	Metastatic	Curative		Complete Response (CR)	4				2019-06-01	2019-08-01	2019-06-01		2019-08-01		-849	-788
BNT211-01	P18	PART 1	1X10^8 CLDN6 CAR-T	2021-09-27	2021-09-27	PRIOR SYSTEMIC CANCER THERAPY	PACLITAXEL	TAXANES	PACLITAXEL	BEFORE	ANTINEOPLASTIC AND IMMUNOMODULATING AGENTS	ANTINEOPLASTIC AGENTS	PLANT ALKALOIDS AND OTHER NATURAL PRODUCTS	L	L01	L01C	Metastatic	Curative		Complete Response (CR)	4				2019-06-01	2019-08-01	2019-06-01		2019-08-01		-849	-788
BNT211-01	P19	PART 2	1X10^8 CLDN6 CAR-T + CLDN6 RNA-LPX	2022-03-29	2022-03-29	PRIOR SYSTEMIC CANCER THERAPY	CISPLATIN/ETOPOSIDE/BLEOMYCIN	COMBINATIONS OF ANTINEOPLASTIC AGENTS	BLEOMYCIN;CISPLATIN;ETOPOSIDE	BEFORE	ANTINEOPLASTIC AND IMMUNOMODULATING AGENTS	ANTINEOPLASTIC AGENTS	OTHER ANTINEOPLASTIC AGENTS	L	L01	L01X	Metastatic	Curative	Unknown	Unknown	2		Toxicity/Intolerance	DECREASED LUNG FUNCTION	2019-09-19	2019-11	2019-09-19		2019-11-30	D	-922	-850
BNT211-01	P19	PART 2	1X10^8 CLDN6 CAR-T + CLDN6 RNA-LPX	2022-03-29	2022-03-29	PRIOR SYSTEMIC CANCER THERAPY	CISPLATIN/ETOPOSIDE	COMBINATIONS OF ANTINEOPLASTIC AGENTS	CISPLATIN;ETOPOSIDE	BEFORE	ANTINEOPLASTIC AND IMMUNOMODULATING AGENTS	ANTINEOPLASTIC AGENTS	OTHER ANTINEOPLASTIC AGENTS	L	L01	L01X	Metastatic	Curative	Unknown	Unknown	2		Completion of therapy		2019-11	2020-01	2019-11-15	D	2020-01-31	D	-865	-788
BNT211-01	P19	PART 2	1X10^8 CLDN6 CAR-T + CLDN6 RNA-LPX	2022-03-29	2022-03-29	PRIOR SYSTEMIC CANCER THERAPY	CISPLATIN/ETOPOSIDE/IFOSFAMIDE	COMBINATIONS OF ANTINEOPLASTIC AGENTS	CISPLATIN;ETOPOSIDE;IFOSFAMIDE	BEFORE	ANTINEOPLASTIC AND IMMUNOMODULATING AGENTS	ANTINEOPLASTIC AGENTS	OTHER ANTINEOPLASTIC AGENTS	L	L01	L01X	Adjuvant	Curative	Stable / Non Progressive Disease (SD / NonPD)	Stable / Non Progressive Disease (SD / NonPD)	2		Completion of therapy		2019-11-10	2019-12	2019-11-10		2019-12-31	D	-870	-819
BNT211-01	P19	PART 2	1X10^8 CLDN6 CAR-T + CLDN6 RNA-LPX	2022-03-29	2022-03-29	PRIOR SYSTEMIC CANCER THERAPY	PACLITAXEL/IFOSFAMIDE/CISPLATIN (TIP)	COMBINATIONS OF ANTINEOPLASTIC AGENTS	COMBINATIONS OF ANTINEOPLASTIC AGENTS	BEFORE	ANTINEOPLASTIC AND IMMUNOMODULATING AGENTS	ANTINEOPLASTIC AGENTS	OTHER ANTINEOPLASTIC AGENTS	L	L01	L01X	Metastatic	Curative	Stable / Non Progressive Disease (SD / NonPD)	Stable / Non Progressive Disease (SD / NonPD)	4		Completion of therapy		2020-05-27	2020-08-01	2020-05-27		2020-08-01		-671	-605
BNT211-01	P19	PART 2	1X10^8 CLDN6 CAR-T + CLDN6 RNA-LPX	2022-03-29	2022-03-29	PRIOR SYSTEMIC CANCER THERAPY	PACLITAXEL/IFOSFAMIDE (TI)	COMBINATIONS OF ANTINEOPLASTIC AGENTS	COMBINATIONS OF ANTINEOPLASTIC AGENTS	BEFORE	ANTINEOPLASTIC AND IMMUNOMODULATING AGENTS	ANTINEOPLASTIC AGENTS	OTHER ANTINEOPLASTIC AGENTS	L	L01	L01X	Metastatic	Curative	Unknown	Unknown	1		Other	PRIOR TO APHARESIS OF PBSC DUE TO HIGH-DOSE CHEMOTHERAPY	2020-12-28	2021-01-02	2020-12-28		2021-01-02		-456	-451
BNT211-01	P19	PART 2	1X10^8 CLDN6 CAR-T + CLDN6 RNA-LPX	2022-03-29	2022-03-29	PRIOR SYSTEMIC CANCER THERAPY	HIGH-DOSE CARBOPLATIN/ETOPOSIDE	COMBINATIONS OF ANTINEOPLASTIC AGENTS	CARBOPLATIN;ETOPOSIDE	BEFORE	ANTINEOPLASTIC AND IMMUNOMODULATING AGENTS	ANTINEOPLASTIC AGENTS	OTHER ANTINEOPLASTIC AGENTS	L	L01	L01X	Metastatic	Curative	Stable / Non Progressive Disease (SD / NonPD)	Stable / Non Progressive Disease (SD / NonPD)	3		Completion of therapy		2021-01-27	2021-03	2021-01-27		2021-03-31	D	-426	-363
BNT211-01	P19	PART 2	1X10^8 CLDN6 CAR-T + CLDN6 RNA-LPX	2022-03-29	2022-03-29	PRIOR SYSTEMIC CANCER THERAPY	GEMCITABINE/OXALIPLATIN/PACLITAXEL	COMBINATIONS OF ANTINEOPLASTIC AGENTS	COMBINATIONS OF ANTINEOPLASTIC AGENTS	BEFORE	ANTINEOPLASTIC AND IMMUNOMODULATING AGENTS	ANTINEOPLASTIC AGENTS	OTHER ANTINEOPLASTIC AGENTS	L	L01	L01X	Metastatic	Palliative	Stable / Non Progressive Disease (SD / NonPD)	Stable / Non Progressive Disease (SD / NonPD)	4		Completion of therapy		2021-11	2022-01-27	2021-11-15	D	2022-01-27		-134	-61
BNT211-01	P20	PART 1	1X10^7 CLDN6 CAR-T	2021-03-30	2021-03-30	PRIOR SYSTEMIC CANCER THERAPY	BLEOMYCINE	OTHER CYTOTOXIC ANTIBIOTICS	BLEOMYCIN	BEFORE	ANTINEOPLASTIC AND IMMUNOMODULATING AGENTS	ANTINEOPLASTIC AGENTS	CYTOTOXIC ANTIBIOTICS AND RELATED SUBSTANCES	L	L01	L01D	Metastatic	Curative	Unknown	Stable / Non Progressive Disease (SD / NonPD)	4		Completion of therapy		2010-09-06	2010-11	2010-09-06		2010-11-30	D	-3858	-3773
BNT211-01	P20	PART 1	1X10^7 CLDN6 CAR-T	2021-03-30	2021-03-30	PRIOR SYSTEMIC CANCER THERAPY	CISPLATINE	PLATINUM COMPOUNDS	CISPLATIN	BEFORE	ANTINEOPLASTIC AND IMMUNOMODULATING AGENTS	ANTINEOPLASTIC AGENTS	OTHER ANTINEOPLASTIC AGENTS	L	L01	L01X	Metastatic	Curative	Unknown	Stable / Non Progressive Disease (SD / NonPD)	4		Completion of therapy		2010-09-06	2010-11	2010-09-06		2010-11-30	D	-3858	-3773
BNT211-01	P20	PART 1	1X10^7 CLDN6 CAR-T	2021-03-30	2021-03-30	PRIOR SYSTEMIC CANCER THERAPY	ETOPOSIDE	PODOPHYLLOTOXIN DERIVATIVES	ETOPOSIDE	BEFORE	ANTINEOPLASTIC AND IMMUNOMODULATING AGENTS	ANTINEOPLASTIC AGENTS	PLANT ALKALOIDS AND OTHER NATURAL PRODUCTS	L	L01	L01C	Metastatic	Curative	Unknown	Stable / Non Progressive Disease (SD / NonPD)	4		Completion of therapy		2010-09-06	2010-11	2010-09-06		2010-11-30	D	-3858	-3773
BNT211-01	P20	PART 1	1X10^7 CLDN6 CAR-T	2021-03-30	2021-03-30	PRIOR SYSTEMIC CANCER THERAPY	CISPLATINE	PLATINUM COMPOUNDS	CISPLATIN	BEFORE	ANTINEOPLASTIC AND IMMUNOMODULATING AGENTS	ANTINEOPLASTIC AGENTS	OTHER ANTINEOPLASTIC AGENTS	L	L01	L01X	Metastatic	Curative	Unknown	Stable / Non Progressive Disease (SD / NonPD)	4		Completion of therapy		2012-05-18	2012-07-20	2012-05-18		2012-07-20		-3238	-3175
BNT211-01	P20	PART 1	1X10^7 CLDN6 CAR-T	2021-03-30	2021-03-30	PRIOR SYSTEMIC CANCER THERAPY	IFOSFAMIDE	NITROGEN MUSTARD ANALOGUES	IFOSFAMIDE	BEFORE	ANTINEOPLASTIC AND IMMUNOMODULATING AGENTS	ANTINEOPLASTIC AGENTS	ALKYLATING AGENTS	L	L01	L01A	Metastatic	Curative	Unknown	Stable / Non Progressive Disease (SD / NonPD)	4		Completion of therapy		2012-05-18	2012-07-20	2012-05-18		2012-07-20		-3238	-3175
BNT211-01	P20	PART 1	1X10^7 CLDN6 CAR-T	2021-03-30	2021-03-30	PRIOR SYSTEMIC CANCER THERAPY	TAXOL	TAXANES	PACLITAXEL	BEFORE	ANTINEOPLASTIC AND IMMUNOMODULATING AGENTS	ANTINEOPLASTIC AGENTS	PLANT ALKALOIDS AND OTHER NATURAL PRODUCTS	L	L01	L01C	Metastatic	Curative	Unknown	Stable / Non Progressive Disease (SD / NonPD)	4		Completion of therapy		2012-05-18	2012-07-20	2012-05-18		2012-07-20		-3238	-3175
BNT211-01	P20	PART 1	1X10^7 CLDN6 CAR-T	2021-03-30	2021-03-30	PRIOR SYSTEMIC CANCER THERAPY	ETOPOSIDE	PODOPHYLLOTOXIN DERIVATIVES	ETOPOSIDE	BEFORE	ANTINEOPLASTIC AND IMMUNOMODULATING AGENTS	ANTINEOPLASTIC AGENTS	PLANT ALKALOIDS AND OTHER NATURAL PRODUCTS	L	L01	L01C	Metastatic	Curative	Unknown	Unknown	1		Unknown		2013-05-11	2013-05-11	2013-05-11		2013-05-11		-2880	-2880
BNT211-01	P20	PART 1	1X10^7 CLDN6 CAR-T	2021-03-30	2021-03-30	PRIOR SYSTEMIC CANCER THERAPY	IFOSFAMIDE	NITROGEN MUSTARD ANALOGUES	IFOSFAMIDE	BEFORE	ANTINEOPLASTIC AND IMMUNOMODULATING AGENTS	ANTINEOPLASTIC AGENTS	ALKYLATING AGENTS	L	L01	L01A	Metastatic	Curative	Unknown	Unknown	1		Unknown		2013-05-11	2013-05-11	2013-05-11		2013-05-11		-2880	-2880
BNT211-01	P20	PART 1	1X10^7 CLDN6 CAR-T	2021-03-30	2021-03-30	PRIOR SYSTEMIC CANCER THERAPY	HD CARBOPLATINE	PLATINUM COMPOUNDS	CARBOPLATIN	BEFORE	ANTINEOPLASTIC AND IMMUNOMODULATING AGENTS	ANTINEOPLASTIC AGENTS	OTHER ANTINEOPLASTIC AGENTS	L	L01	L01X	Metastatic	Curative	Unknown	Unknown	2		Completion of therapy		2013-06-18	2013-07-22	2013-06-18		2013-07-22		-2842	-2808
BNT211-01	P20	PART 1	1X10^7 CLDN6 CAR-T	2021-03-30	2021-03-30	PRIOR SYSTEMIC CANCER THERAPY	HD CYCLOFOSFAMIDE	NITROGEN MUSTARD ANALOGUES	CYCLOPHOSPHAMIDE	BEFORE	ANTINEOPLASTIC AND IMMUNOMODULATING AGENTS	ANTINEOPLASTIC AGENTS	ALKYLATING AGENTS	L	L01	L01A	Metastatic	Curative	Unknown	Unknown	2		Completion of therapy		2013-06-18	2013-07-22	2013-06-18		2013-07-22		-2842	-2808
BNT211-01	P20	PART 1	1X10^7 CLDN6 CAR-T	2021-03-30	2021-03-30	PRIOR SYSTEMIC CANCER THERAPY	THIOTEPA	ETHYLENE IMINES	THIOTEPA	BEFORE	ANTINEOPLASTIC AND IMMUNOMODULATING AGENTS	ANTINEOPLASTIC AGENTS	ALKYLATING AGENTS	L	L01	L01A	Metastatic	Curative	Unknown	Unknown	2		Completion of therapy		2013-06-18	2013-07-22	2013-06-18		2013-07-22		-2842	-2808
BNT211-01	P21	PART 2	1X10^7 CLDN6 CAR-T + CLDN6 RNA-LPX	2021-08-17	2021-08-17	PRIOR SYSTEMIC CANCER THERAPY	CISPLATIN	PLATINUM COMPOUNDS	CISPLATIN	BEFORE	ANTINEOPLASTIC AND IMMUNOMODULATING AGENTS	ANTINEOPLASTIC AGENTS	OTHER ANTINEOPLASTIC AGENTS	L	L01	L01X	Metastatic	Curative		Partial Response (PR)	4		Completion of therapy		2020-07-23	2020-10	2020-07-23		2020-10-31	D	-390	-290
BNT211-01	P21	PART 2	1X10^7 CLDN6 CAR-T + CLDN6 RNA-LPX	2021-08-17	2021-08-17	PRIOR SYSTEMIC CANCER THERAPY	ETOPOSIDE	PODOPHYLLOTOXIN DERIVATIVES	ETOPOSIDE	BEFORE	ANTINEOPLASTIC AND IMMUNOMODULATING AGENTS	ANTINEOPLASTIC AGENTS	PLANT ALKALOIDS AND OTHER NATURAL PRODUCTS	L	L01	L01C	Metastatic	Curative		Partial Response (PR)	4		Completion of therapy		2020-07-23	2020-10	2020-07-23		2020-10-31	D	-390	-290
BNT211-01	P21	PART 2	1X10^7 CLDN6 CAR-T + CLDN6 RNA-LPX	2021-08-17	2021-08-17	PRIOR SYSTEMIC CANCER THERAPY	IFOSFAMIDE	NITROGEN MUSTARD ANALOGUES	IFOSFAMIDE	BEFORE	ANTINEOPLASTIC AND IMMUNOMODULATING AGENTS	ANTINEOPLASTIC AGENTS	ALKYLATING AGENTS	L	L01	L01A	Metastatic	Curative		Unknown	2		Completion of therapy		2020-12-11	2020-12-13	2020-12-11		2020-12-13		-249	-247
BNT211-01	P21	PART 2	1X10^7 CLDN6 CAR-T + CLDN6 RNA-LPX	2021-08-17	2021-08-17	PRIOR SYSTEMIC CANCER THERAPY	PACLITAXEL	TAXANES	PACLITAXEL	BEFORE	ANTINEOPLASTIC AND IMMUNOMODULATING AGENTS	ANTINEOPLASTIC AGENTS	PLANT ALKALOIDS AND OTHER NATURAL PRODUCTS	L	L01	L01C	Metastatic	Curative		Stable / Non Progressive Disease (SD / NonPD)	2		Completion of therapy		2020-12-11	2020-12-29	2020-12-11		2020-12-29		-249	-231
BNT211-01	P21	PART 2	1X10^7 CLDN6 CAR-T + CLDN6 RNA-LPX	2021-08-17	2021-08-17	PRIOR SYSTEMIC CANCER THERAPY	HD ETOPOSIDE	PODOPHYLLOTOXIN DERIVATIVES	ETOPOSIDE	BEFORE	ANTINEOPLASTIC AND IMMUNOMODULATING AGENTS	ANTINEOPLASTIC AGENTS	PLANT ALKALOIDS AND OTHER NATURAL PRODUCTS	L	L01	L01C	Metastatic	Curative		Partial Response (PR)	3		Completion of therapy		2021-01-13	2021-02-26	2021-01-13		2021-02-26		-216	-172
BNT211-01	P21	PART 2	1X10^7 CLDN6 CAR-T + CLDN6 RNA-LPX	2021-08-17	2021-08-17	PRIOR SYSTEMIC CANCER THERAPY	HD CARBOPLATINE	PLATINUM COMPOUNDS	CARBOPLATIN	BEFORE	ANTINEOPLASTIC AND IMMUNOMODULATING AGENTS	ANTINEOPLASTIC AGENTS	OTHER ANTINEOPLASTIC AGENTS	L	L01	L01X	Metastatic	Curative		Partial Response (PR)	3		Completion of therapy		2021-01-13	2021-02-27	2021-01-13		2021-02-27		-216	-171
BNT211-01	P22	PART 2	1X10^8 CLDN6 CAR-T + CLDN6 RNA-LPX	2022-01-18	2022-01-18	PRIOR SYSTEMIC CANCER THERAPY	BEP	COMBINATIONS OF ANTINEOPLASTIC AGENTS	BLEOMYCIN;CISPLATIN;ETOPOSIDE	BEFORE	ANTINEOPLASTIC AND IMMUNOMODULATING AGENTS	ANTINEOPLASTIC AGENTS	OTHER ANTINEOPLASTIC AGENTS	L	L01	L01X	Adjuvant	Curative		Complete Response (CR)	3		Completion of therapy		2008-10-13	2008-12	2008-10-13		2008-12-31	D	-4845	-4766
BNT211-01	P22	PART 2	1X10^8 CLDN6 CAR-T + CLDN6 RNA-LPX	2022-01-18	2022-01-18	PRIOR SYSTEMIC CANCER THERAPY	PACLITAXEL	TAXANES	PACLITAXEL	BEFORE	ANTINEOPLASTIC AND IMMUNOMODULATING AGENTS	ANTINEOPLASTIC AGENTS	PLANT ALKALOIDS AND OTHER NATURAL PRODUCTS	L	L01	L01C	Metastatic	Curative		Partial Response (PR)	2		Completion of therapy		2019-10-25	2019-11-13	2019-10-25		2019-11-13		-816	-797
BNT211-01	P22	PART 2	1X10^8 CLDN6 CAR-T + CLDN6 RNA-LPX	2022-01-18	2022-01-18	PRIOR SYSTEMIC CANCER THERAPY	IFOSFAMIDE	NITROGEN MUSTARD ANALOGUES	IFOSFAMIDE	BEFORE	ANTINEOPLASTIC AND IMMUNOMODULATING AGENTS	ANTINEOPLASTIC AGENTS	ALKYLATING AGENTS	L	L01	L01A	Metastatic	Curative		Partial Response (PR)	2		Completion of therapy		2019-10-25	2019-11-15	2019-10-25		2019-11-15		-816	-795
BNT211-01	P22	PART 2	1X10^8 CLDN6 CAR-T + CLDN6 RNA-LPX	2022-01-18	2022-01-18	PRIOR SYSTEMIC CANCER THERAPY	HD CARBOPLATINE	PLATINUM COMPOUNDS	CARBOPLATIN	BEFORE	ANTINEOPLASTIC AND IMMUNOMODULATING AGENTS	ANTINEOPLASTIC AGENTS	OTHER ANTINEOPLASTIC AGENTS	L	L01	L01X	Metastatic	Curative		Partial Response (PR)	3		Completion of therapy		2019-11-27	2020-01-11	2019-11-27		2020-01-11		-783	-738
BNT211-01	P22	PART 2	1X10^8 CLDN6 CAR-T + CLDN6 RNA-LPX	2022-01-18	2022-01-18	PRIOR SYSTEMIC CANCER THERAPY	HD ETOPOSIDE	PODOPHYLLOTOXIN DERIVATIVES	ETOPOSIDE	BEFORE	ANTINEOPLASTIC AND IMMUNOMODULATING AGENTS	ANTINEOPLASTIC AGENTS	PLANT ALKALOIDS AND OTHER NATURAL PRODUCTS	L	L01	L01C	Metastatic	Curative		Partial Response (PR)	3		Completion of therapy		2019-11-27	2020-01-11	2019-11-27		2020-01-11		-783	-738
BNT211-01	P22	PART 2	1X10^8 CLDN6 CAR-T + CLDN6 RNA-LPX	2022-01-18	2022-01-18	PRIOR SYSTEMIC CANCER THERAPY	GEMCITABINE	PYRIMIDINE ANALOGUES	GEMCITABINE	BEFORE	ANTINEOPLASTIC AND IMMUNOMODULATING AGENTS	ANTINEOPLASTIC AGENTS	ANTIMETABOLITES	L	L01	L01B	Metastatic	Palliative		Partial Response (PR)	1		Toxicity/Intolerance	NEUTROPENIA AND THROMBOCYTOPENIA	2020-05-11	2020-05-12	2020-05-11		2020-05-12		-617	-616
BNT211-01	P22	PART 2	1X10^8 CLDN6 CAR-T + CLDN6 RNA-LPX	2022-01-18	2022-01-18	PRIOR SYSTEMIC CANCER THERAPY	OXALIPLATINE	PLATINUM COMPOUNDS	OXALIPLATIN	BEFORE	ANTINEOPLASTIC AND IMMUNOMODULATING AGENTS	ANTINEOPLASTIC AGENTS	OTHER ANTINEOPLASTIC AGENTS	L	L01	L01X	Metastatic	Palliative		Partial Response (PR)	1		Toxicity/Intolerance	NEUTROPENIA AND THROMBOCYTOPENIA	2020-05-11	2020-05-12	2020-05-11		2020-05-12		-617	-616
BNT211-01	P22	PART 2	1X10^8 CLDN6 CAR-T + CLDN6 RNA-LPX	2022-01-18	2022-01-18	PRIOR SYSTEMIC CANCER THERAPY	PACLITAXEL	TAXANES	PACLITAXEL	BEFORE	ANTINEOPLASTIC AND IMMUNOMODULATING AGENTS	ANTINEOPLASTIC AGENTS	PLANT ALKALOIDS AND OTHER NATURAL PRODUCTS	L	L01	L01C	Metastatic	Palliative		Partial Response (PR)	1		Toxicity/Intolerance	NEUTROPENIA AND THROMBOCYTOPENIA	2020-05-11	2020-05-12	2020-05-11		2020-05-12		-617	-616
BNT211-01	P22	PART 2	1X10^8 CLDN6 CAR-T + CLDN6 RNA-LPX	2022-01-18	2022-01-18	PRIOR SYSTEMIC CANCER THERAPY	GEMCITABINE	PYRIMIDINE ANALOGUES	GEMCITABINE	BEFORE	ANTINEOPLASTIC AND IMMUNOMODULATING AGENTS	ANTINEOPLASTIC AGENTS	ANTIMETABOLITES	L	L01	L01B	Metastatic	Palliative		Partial Response (PR)	8		Other	START BNT211-01	2020-06-08	2020-11-04	2020-06-08		2020-11-04		-589	-440
BNT211-01	P22	PART 2	1X10^8 CLDN6 CAR-T + CLDN6 RNA-LPX	2022-01-18	2022-01-18	PRIOR SYSTEMIC CANCER THERAPY	OXALIPLATINE	PLATINUM COMPOUNDS	OXALIPLATIN	BEFORE	ANTINEOPLASTIC AND IMMUNOMODULATING AGENTS	ANTINEOPLASTIC AGENTS	OTHER ANTINEOPLASTIC AGENTS	L	L01	L01X	Metastatic	Palliative		Partial Response (PR)	8		Other	START BNT211-01	2020-06-08	2020-11-04	2020-06-08		2020-11-04		-589	-440
